# Supplementary material for: Urease in acetogenic Lachnospiraceae drives urea carbon salvage in SCFA pools
Source: Gut Microbes. 2025 Apr 15;17(1):2492376. doi: 10.1080/19490976.2025.2492376 (PMC12001548; doi:10.1080/19490976.2025.2492376)
Supplement: Supplemental Material [file KGMI_A_2492376_SM0939.zip]

Archive with 2 entries (2 files):
- Firth_et_al_2025Supp.docx
- Table_S1.xlsx
