# Supplementary material for: Urease in acetogenic Lachnospiraceae drives urea carbon salvage in SCFA pools
Source: Gut Microbes. 2025 Apr 15;17(1):2492376. doi: 10.1080/19490976.2025.2492376 (PMC12001548; doi:10.1080/19490976.2025.2492376)
Supplement: Supplemental Material [file KGMI_A_2492376_SM0939.zip › Table_S1.xlsx]

## Sheet: Figure 3A Data
experiment	msk_id	Isolate	start_pH	time	Urea	CFU
GC_002	MSK.23.78	Bb (ure+)	Acidic (pH 5.5)	24	20 mM	7.28667e+08
GC_002	MSK.23.78	Bb (ure+)	Acidic (pH 5.5)	24	Baseline	274667
GC_002	MSK.23.78	Bb (ure+)	Acidic (pH 5.5)	48	20 mM	2585750000
GC_002	MSK.23.78	Bb (ure+)	Acidic (pH 5.5)	48	Baseline	155000
GC_002	MSK.23.78	Bb (ure+)	Acidic (pH 5.5)	72	20 mM	114350000
GC_002	MSK.23.78	Bb (ure+)	Acidic (pH 5.5)	72	Baseline	1000
GC_002	MSK.23.78	Bb (ure+)	Neutral (pH 7)	24	20 mM	930000000
GC_002	MSK.23.78	Bb (ure+)	Neutral (pH 7)	24	Baseline	1.13667e+07
GC_002	MSK.23.78	Bb (ure+)	Neutral (pH 7)	48	20 mM	2.83667e+09
GC_002	MSK.23.78	Bb (ure+)	Neutral (pH 7)	48	Baseline	1.32667e+07
GC_002	MSK.23.78	Bb (ure+)	Neutral (pH 7)	72	20 mM	2.38667e+07
GC_002	MSK.23.78	Bb (ure+)	Neutral (pH 7)	72	Baseline	1000
BU_005	MSK.15.19	Ba (ure+)	Acidic (pH 5.5)	24	Baseline	1820000000
BU_005	MSK.15.19	Ba (ure+)	Acidic (pH 5.5)	48	Baseline	560000
BU_005	MSK.15.19	Ba (ure+)	Neutral (pH 7)	24	Baseline	1.51333e+09
BU_005	MSK.15.19	Ba (ure+)	Neutral (pH 7)	48	Baseline	2.96333e+07
BU_005	MSK.23.78	Bb (ure+)	Acidic (pH 5.5)	24	Baseline	1090000
BU_005	MSK.23.78	Bb (ure+)	Acidic (pH 5.5)	48	Baseline	1000
BU_005	MSK.23.78	Bb (ure+)	Neutral (pH 7)	24	Baseline	8.86667e+07
BU_005	MSK.23.78	Bb (ure+)	Neutral (pH 7)	48	Baseline	1225250000
GC_003	MSK.15.19	Ba (ure+)	Acidic (pH 5.5)	24	20 mM	1865000000
GC_003	MSK.15.19	Ba (ure+)	Acidic (pH 5.5)	24	Baseline	6.95333e+08
GC_003	MSK.15.19	Ba (ure+)	Acidic (pH 5.5)	48	20 mM	1248750000
GC_003	MSK.15.19	Ba (ure+)	Acidic (pH 5.5)	48	Baseline	70000
GC_003	MSK.15.19	Ba (ure+)	Acidic (pH 5.5)	72	20 mM	37700000
GC_003	MSK.15.19	Ba (ure+)	Acidic (pH 5.5)	72	Baseline	1000
GC_003	MSK.15.19	Ba (ure+)	Neutral (pH 7)	24	20 mM	8.62333e+09
GC_003	MSK.15.19	Ba (ure+)	Neutral (pH 7)	24	Baseline	3850000000
GC_003	MSK.15.19	Ba (ure+)	Neutral (pH 7)	48	20 mM	6.56667e+07
GC_003	MSK.15.19	Ba (ure+)	Neutral (pH 7)	48	Baseline	12700000
GC_003	MSK.15.19	Ba (ure+)	Neutral (pH 7)	72	20 mM	1.52667e+07
GC_003	MSK.15.19	Ba (ure+)	Neutral (pH 7)	72	Baseline	95000
GC_003	MSK.23.78	Bb (ure+)	Acidic (pH 5.5)	24	20 mM	9955000000
GC_003	MSK.23.78	Bb (ure+)	Acidic (pH 5.5)	24	Baseline	6.68333e+08
GC_003	MSK.23.78	Bb (ure+)	Acidic (pH 5.5)	48	20 mM	6080000000
GC_003	MSK.23.78	Bb (ure+)	Acidic (pH 5.5)	48	Baseline	2080000
GC_003	MSK.23.78	Bb (ure+)	Acidic (pH 5.5)	72	20 mM	4.52333e+07
GC_003	MSK.23.78	Bb (ure+)	Acidic (pH 5.5)	72	Baseline	10000
GC_003	MSK.23.78	Bb (ure+)	Neutral (pH 7)	24	20 mM	19350000000
GC_003	MSK.23.78	Bb (ure+)	Neutral (pH 7)	24	Baseline	85000000
GC_003	MSK.23.78	Bb (ure+)	Neutral (pH 7)	48	20 mM	7.55333e+09
GC_003	MSK.23.78	Bb (ure+)	Neutral (pH 7)	48	Baseline	156450000
GC_003	MSK.23.78	Bb (ure+)	Neutral (pH 7)	72	20 mM	331000000
GC_003	MSK.23.78	Bb (ure+)	Neutral (pH 7)	72	Baseline	1000
BU_006	MSK.15.19	Ba (ure+)	Acidic (pH 5.5)	24	20 mM	3280000000
BU_006	MSK.15.19	Ba (ure+)	Acidic (pH 5.5)	24	Baseline	7220000
BU_006	MSK.15.19	Ba (ure+)	Acidic (pH 5.5)	48	20 mM	3111500000
BU_006	MSK.15.19	Ba (ure+)	Acidic (pH 5.5)	48	Baseline	10000
BU_006	MSK.15.19	Ba (ure+)	Neutral (pH 7)	24	20 mM	16750000000
BU_006	MSK.15.19	Ba (ure+)	Neutral (pH 7)	24	Baseline	4.46333e+09
BU_006	MSK.15.19	Ba (ure+)	Neutral (pH 7)	48	20 mM	2623000000
BU_006	MSK.15.19	Ba (ure+)	Neutral (pH 7)	48	Baseline	2650000
BU_006	MSK.23.78	Bb (ure+)	Acidic (pH 5.5)	24	20 mM	1085000000
BU_006	MSK.23.78	Bb (ure+)	Acidic (pH 5.5)	24	Baseline	4.89333e+07
BU_006	MSK.23.78	Bb (ure+)	Acidic (pH 5.5)	48	20 mM	3026250000
BU_006	MSK.23.78	Bb (ure+)	Acidic (pH 5.5)	48	Baseline	220000
BU_006	MSK.23.78	Bb (ure+)	Neutral (pH 7)	24	20 mM	16800000000
BU_006	MSK.23.78	Bb (ure+)	Neutral (pH 7)	24	Baseline	1410250000
BU_006	MSK.23.78	Bb (ure+)	Neutral (pH 7)	48	20 mM	7.32667e+09
BU_006	MSK.23.78	Bb (ure+)	Neutral (pH 7)	48	Baseline	32500000
GC_004	MSK.15.19	Ba (ure+)	Acidic (pH 5.5)	24	20 mM	1485000000
GC_004	MSK.15.19	Ba (ure+)	Acidic (pH 5.5)	24	Baseline	106800000
GC_004	MSK.15.19	Ba (ure+)	Acidic (pH 5.5)	48	20 mM	1.08833e+09
GC_004	MSK.15.19	Ba (ure+)	Acidic (pH 5.5)	48	Baseline	110000
GC_004	MSK.15.19	Ba (ure+)	Acidic (pH 5.5)	72	20 mM	393500000
GC_004	MSK.15.19	Ba (ure+)	Acidic (pH 5.5)	72	Baseline	1000
GC_004	MSK.15.19	Ba (ure+)	Neutral (pH 7)	24	20 mM	2.34667e+08
GC_004	MSK.15.19	Ba (ure+)	Neutral (pH 7)	24	Baseline	7.16667e+06
GC_004	MSK.15.19	Ba (ure+)	Neutral (pH 7)	48	20 mM	303000000
GC_004	MSK.15.19	Ba (ure+)	Neutral (pH 7)	48	Baseline	30000
GC_004	MSK.15.19	Ba (ure+)	Neutral (pH 7)	72	20 mM	111000000
GC_004	MSK.15.19	Ba (ure+)	Neutral (pH 7)	72	Baseline	70000
GC_004	MSK.23.78	Bb (ure+)	Acidic (pH 5.5)	24	20 mM	855000000
GC_004	MSK.23.78	Bb (ure+)	Acidic (pH 5.5)	24	Baseline	2.64833e+07
GC_004	MSK.23.78	Bb (ure+)	Acidic (pH 5.5)	48	20 mM	1.04233e+10
GC_004	MSK.23.78	Bb (ure+)	Acidic (pH 5.5)	48	Baseline	180000
GC_004	MSK.23.78	Bb (ure+)	Acidic (pH 5.5)	72	20 mM	19000000
GC_004	MSK.23.78	Bb (ure+)	Acidic (pH 5.5)	72	Baseline	10000
GC_004	MSK.23.78	Bb (ure+)	Neutral (pH 7)	24	20 mM	61400000000
GC_004	MSK.23.78	Bb (ure+)	Neutral (pH 7)	24	Baseline	3642750000
GC_004	MSK.23.78	Bb (ure+)	Neutral (pH 7)	48	20 mM	8.98667e+09
GC_004	MSK.23.78	Bb (ure+)	Neutral (pH 7)	48	Baseline	47000000
GC_004	MSK.23.78	Bb (ure+)	Neutral (pH 7)	72	20 mM	321000000
GC_004	MSK.23.78	Bb (ure+)	Neutral (pH 7)	72	Baseline	1000
GCBU_01	MSK.15.19	Ba (ure+)	Acidic (pH 5.5)	24	20 mM	291000000
GCBU_01	MSK.15.19	Ba (ure+)	Acidic (pH 5.5)	24	Baseline	12600000
GCBU_01	MSK.15.19	Ba (ure+)	Acidic (pH 5.5)	48	20 mM	5531750000
GCBU_01	MSK.15.19	Ba (ure+)	Acidic (pH 5.5)	48	Baseline	20000
GCBU_01	MSK.15.19	Ba (ure+)	Acidic (pH 5.5)	72	20 mM	2610000000
GCBU_01	MSK.15.19	Ba (ure+)	Acidic (pH 5.5)	72	Baseline	1000
GCBU_01	MSK.15.19	Ba (ure+)	Neutral (pH 7)	24	20 mM	31000000000
GCBU_01	MSK.15.19	Ba (ure+)	Neutral (pH 7)	24	Baseline	43000000
GCBU_01	MSK.15.19	Ba (ure+)	Neutral (pH 7)	48	20 mM	1.53667e+08
GCBU_01	MSK.15.19	Ba (ure+)	Neutral (pH 7)	48	Baseline	50000
GCBU_01	MSK.15.19	Ba (ure+)	Neutral (pH 7)	72	20 mM	321000000
GCBU_01	MSK.15.19	Ba (ure+)	Neutral (pH 7)	72	Baseline	10000
GCBU_01	MSK.23.78	Bb (ure+)	Acidic (pH 5.5)	24	20 mM	2480000000
GCBU_01	MSK.23.78	Bb (ure+)	Acidic (pH 5.5)	24	Baseline	2.97333e+07
GCBU_01	MSK.23.78	Bb (ure+)	Acidic (pH 5.5)	48	20 mM	1.78333e+08
GCBU_01	MSK.23.78	Bb (ure+)	Acidic (pH 5.5)	48	Baseline	10000
GCBU_01	MSK.23.78	Bb (ure+)	Acidic (pH 5.5)	72	20 mM	2.50667e+08
GCBU_01	MSK.23.78	Bb (ure+)	Acidic (pH 5.5)	72	Baseline	1000
GCBU_01	MSK.23.78	Bb (ure+)	Neutral (pH 7)	24	20 mM	41100000000
GCBU_01	MSK.23.78	Bb (ure+)	Neutral (pH 7)	24	Baseline	9.69667e+08
GCBU_01	MSK.23.78	Bb (ure+)	Neutral (pH 7)	48	20 mM	1810000000
GCBU_01	MSK.23.78	Bb (ure+)	Neutral (pH 7)	48	Baseline	33500000
GCBU_01	MSK.23.78	Bb (ure+)	Neutral (pH 7)	72	20 mM	4.14667e+09
GCBU_01	MSK.23.78	Bb (ure+)	Neutral (pH 7)	72	Baseline	1000
GCBU_02	MSK.15.19	Ba (ure+)	Acidic (pH 5.5)	24	20 mM	2.21333e+07
GCBU_02	MSK.15.19	Ba (ure+)	Acidic (pH 5.5)	24	Baseline	2.29333e+06
GCBU_02	MSK.15.19	Ba (ure+)	Acidic (pH 5.5)	48	20 mM	1.18133e+10
GCBU_02	MSK.15.19	Ba (ure+)	Acidic (pH 5.5)	48	Baseline	1545000
GCBU_02	MSK.15.19	Ba (ure+)	Acidic (pH 5.5)	72	20 mM	660000000
GCBU_02	MSK.15.19	Ba (ure+)	Acidic (pH 5.5)	72	Baseline	1000
GCBU_02	MSK.15.19	Ba (ure+)	Neutral (pH 7)	24	20 mM	1.07333e+09
GCBU_02	MSK.15.19	Ba (ure+)	Neutral (pH 7)	24	Baseline	420000000
GCBU_02	MSK.15.19	Ba (ure+)	Neutral (pH 7)	48	20 mM	2.40667e+08
GCBU_02	MSK.15.19	Ba (ure+)	Neutral (pH 7)	48	Baseline	706667
GCBU_02	MSK.15.19	Ba (ure+)	Neutral (pH 7)	72	20 mM	2.42333e+08
GCBU_02	MSK.15.19	Ba (ure+)	Neutral (pH 7)	72	Baseline	190000
GCBU_02	MSK.23.78	Bb (ure+)	Acidic (pH 5.5)	24	20 mM	1665000000
GCBU_02	MSK.23.78	Bb (ure+)	Acidic (pH 5.5)	24	Baseline	12900000
GCBU_02	MSK.23.78	Bb (ure+)	Acidic (pH 5.5)	48	20 mM	6.69667e+08
GCBU_02	MSK.23.78	Bb (ure+)	Acidic (pH 5.5)	48	Baseline	20000
GCBU_02	MSK.23.78	Bb (ure+)	Acidic (pH 5.5)	72	20 mM	126000000
GCBU_02	MSK.23.78	Bb (ure+)	Acidic (pH 5.5)	72	Baseline	1000
GCBU_02	MSK.23.78	Bb (ure+)	Neutral (pH 7)	24	20 mM	41300000000
GCBU_02	MSK.23.78	Bb (ure+)	Neutral (pH 7)	24	Baseline	295000000
GCBU_02	MSK.23.78	Bb (ure+)	Neutral (pH 7)	48	20 mM	36900000000
GCBU_02	MSK.23.78	Bb (ure+)	Neutral (pH 7)	48	Baseline	1.45333e+08
GCBU_02	MSK.23.78	Bb (ure+)	Neutral (pH 7)	72	20 mM	160000000
GCBU_02	MSK.23.78	Bb (ure+)	Neutral (pH 7)	72	Baseline	1000
UGGC_01	MSK.15.19	Ba (ure+)	Acidic (pH 5.5)	24	10 mM	1955000000
UGGC_01	MSK.15.19	Ba (ure+)	Acidic (pH 5.5)	24	2.5 mM	2.45333e+08
UGGC_01	MSK.15.19	Ba (ure+)	Acidic (pH 5.5)	24	5 mM	1172000000
UGGC_01	MSK.15.19	Ba (ure+)	Acidic (pH 5.5)	24	7.5 mM	2.64833e+09
UGGC_01	MSK.15.19	Ba (ure+)	Acidic (pH 5.5)	24	Baseline	1.99667e+06
UGGC_01	MSK.15.19	Ba (ure+)	Acidic (pH 5.5)	48	10 mM	1.08667e+07
UGGC_01	MSK.15.19	Ba (ure+)	Acidic (pH 5.5)	48	2.5 mM	930000
UGGC_01	MSK.15.19	Ba (ure+)	Acidic (pH 5.5)	48	5 mM	686667
UGGC_01	MSK.15.19	Ba (ure+)	Acidic (pH 5.5)	48	7.5 mM	3.19333e+07
UGGC_01	MSK.15.19	Ba (ure+)	Acidic (pH 5.5)	48	Baseline	155000
UGGC_01	MSK.15.19	Ba (ure+)	Acidic (pH 5.5)	72	10 mM	1000
UGGC_01	MSK.15.19	Ba (ure+)	Acidic (pH 5.5)	72	2.5 mM	1000
UGGC_01	MSK.15.19	Ba (ure+)	Acidic (pH 5.5)	72	5 mM	1000
UGGC_01	MSK.15.19	Ba (ure+)	Acidic (pH 5.5)	72	7.5 mM	1000
UGGC_01	MSK.15.19	Ba (ure+)	Acidic (pH 5.5)	72	Baseline	1000
UGGC_01	MSK.15.19	Ba (ure+)	Neutral (pH 7)	24	10 mM	16250000000
UGGC_01	MSK.15.19	Ba (ure+)	Neutral (pH 7)	24	2.5 mM	382000000
UGGC_01	MSK.15.19	Ba (ure+)	Neutral (pH 7)	24	5 mM	773500000
UGGC_01	MSK.15.19	Ba (ure+)	Neutral (pH 7)	24	7.5 mM	6.41667e+09
UGGC_01	MSK.15.19	Ba (ure+)	Neutral (pH 7)	24	Baseline	2.27333e+08
UGGC_01	MSK.15.19	Ba (ure+)	Neutral (pH 7)	48	10 mM	6870000000
UGGC_01	MSK.15.19	Ba (ure+)	Neutral (pH 7)	48	2.5 mM	107150000
UGGC_01	MSK.15.19	Ba (ure+)	Neutral (pH 7)	48	5 mM	1486500000
UGGC_01	MSK.15.19	Ba (ure+)	Neutral (pH 7)	48	7.5 mM	4800000000
UGGC_01	MSK.15.19	Ba (ure+)	Neutral (pH 7)	48	Baseline	643333
UGGC_01	MSK.15.19	Ba (ure+)	Neutral (pH 7)	72	10 mM	3.34333e+09
UGGC_01	MSK.15.19	Ba (ure+)	Neutral (pH 7)	72	2.5 mM	3600000
UGGC_01	MSK.15.19	Ba (ure+)	Neutral (pH 7)	72	5 mM	1358750000
UGGC_01	MSK.15.19	Ba (ure+)	Neutral (pH 7)	72	7.5 mM	4964750000
UGGC_01	MSK.15.19	Ba (ure+)	Neutral (pH 7)	72	Baseline	60000
UGGC_02	MSK.15.19	Ba (ure+)	Acidic (pH 5.5)	24	10 mM	1269000000
UGGC_02	MSK.15.19	Ba (ure+)	Acidic (pH 5.5)	24	2.5 mM	92000000
UGGC_02	MSK.15.19	Ba (ure+)	Acidic (pH 5.5)	24	5 mM	6.33667e+08
UGGC_02	MSK.15.19	Ba (ure+)	Acidic (pH 5.5)	24	7.5 mM	786000000
UGGC_02	MSK.15.19	Ba (ure+)	Acidic (pH 5.5)	24	Baseline	3.10667e+08
UGGC_02	MSK.15.19	Ba (ure+)	Acidic (pH 5.5)	48	10 mM	663333
UGGC_02	MSK.15.19	Ba (ure+)	Acidic (pH 5.5)	48	2.5 mM	90000
UGGC_02	MSK.15.19	Ba (ure+)	Acidic (pH 5.5)	48	5 mM	1000
UGGC_02	MSK.15.19	Ba (ure+)	Acidic (pH 5.5)	48	7.5 mM	1000
UGGC_02	MSK.15.19	Ba (ure+)	Acidic (pH 5.5)	48	Baseline	20000
UGGC_02	MSK.15.19	Ba (ure+)	Acidic (pH 5.5)	72	10 mM	1000
UGGC_02	MSK.15.19	Ba (ure+)	Acidic (pH 5.5)	72	2.5 mM	1000
UGGC_02	MSK.15.19	Ba (ure+)	Acidic (pH 5.5)	72	5 mM	1000
UGGC_02	MSK.15.19	Ba (ure+)	Acidic (pH 5.5)	72	7.5 mM	1000
UGGC_02	MSK.15.19	Ba (ure+)	Acidic (pH 5.5)	72	Baseline	1000
UGGC_02	MSK.15.19	Ba (ure+)	Neutral (pH 7)	24	10 mM	31600000000
UGGC_02	MSK.15.19	Ba (ure+)	Neutral (pH 7)	24	2.5 mM	557000000
UGGC_02	MSK.15.19	Ba (ure+)	Neutral (pH 7)	24	5 mM	1.88333e+09
UGGC_02	MSK.15.19	Ba (ure+)	Neutral (pH 7)	24	7.5 mM	4.19333e+09
UGGC_02	MSK.15.19	Ba (ure+)	Neutral (pH 7)	24	Baseline	15500000
UGGC_02	MSK.15.19	Ba (ure+)	Neutral (pH 7)	48	10 mM	10240000000
UGGC_02	MSK.15.19	Ba (ure+)	Neutral (pH 7)	48	2.5 mM	161000000
UGGC_02	MSK.15.19	Ba (ure+)	Neutral (pH 7)	48	5 mM	2674500000
UGGC_02	MSK.15.19	Ba (ure+)	Neutral (pH 7)	48	7.5 mM	7.92333e+09
UGGC_02	MSK.15.19	Ba (ure+)	Neutral (pH 7)	48	Baseline	1000
UGGC_02	MSK.15.19	Ba (ure+)	Neutral (pH 7)	72	10 mM	2258750000
UGGC_02	MSK.15.19	Ba (ure+)	Neutral (pH 7)	72	2.5 mM	18400000
UGGC_02	MSK.15.19	Ba (ure+)	Neutral (pH 7)	72	5 mM	33100000
UGGC_02	MSK.15.19	Ba (ure+)	Neutral (pH 7)	72	7.5 mM	101475000
UGGC_02	MSK.15.19	Ba (ure+)	Neutral (pH 7)	72	Baseline	1000
UGGC_03	MSK.15.19	Ba (ure+)	Acidic (pH 5.5)	24	10 mM	626000000
UGGC_03	MSK.15.19	Ba (ure+)	Acidic (pH 5.5)	24	2.5 mM	2.18667e+08
UGGC_03	MSK.15.19	Ba (ure+)	Acidic (pH 5.5)	24	5 mM	364000000
UGGC_03	MSK.15.19	Ba (ure+)	Acidic (pH 5.5)	24	7.5 mM	1.94333e+08
UGGC_03	MSK.15.19	Ba (ure+)	Acidic (pH 5.5)	24	Baseline	412000000
UGGC_03	MSK.15.19	Ba (ure+)	Acidic (pH 5.5)	48	10 mM	986667
UGGC_03	MSK.15.19	Ba (ure+)	Acidic (pH 5.5)	48	2.5 mM	10000
UGGC_03	MSK.15.19	Ba (ure+)	Acidic (pH 5.5)	48	5 mM	10000
UGGC_03	MSK.15.19	Ba (ure+)	Acidic (pH 5.5)	48	7.5 mM	10000
UGGC_03	MSK.15.19	Ba (ure+)	Acidic (pH 5.5)	48	Baseline	210000
UGGC_03	MSK.15.19	Ba (ure+)	Acidic (pH 5.5)	72	10 mM	70000
UGGC_03	MSK.15.19	Ba (ure+)	Acidic (pH 5.5)	72	2.5 mM	1000
UGGC_03	MSK.15.19	Ba (ure+)	Acidic (pH 5.5)	72	5 mM	1000
UGGC_03	MSK.15.19	Ba (ure+)	Acidic (pH 5.5)	72	7.5 mM	1000
UGGC_03	MSK.15.19	Ba (ure+)	Acidic (pH 5.5)	72	Baseline	1000
UGGC_03	MSK.15.19	Ba (ure+)	Neutral (pH 7)	24	10 mM	2555000000
UGGC_03	MSK.15.19	Ba (ure+)	Neutral (pH 7)	24	2.5 mM	8.69333e+09
UGGC_03	MSK.15.19	Ba (ure+)	Neutral (pH 7)	24	5 mM	7850000000
UGGC_03	MSK.15.19	Ba (ure+)	Neutral (pH 7)	24	7.5 mM	31500000000
UGGC_03	MSK.15.19	Ba (ure+)	Neutral (pH 7)	24	Baseline	4340000000
UGGC_03	MSK.15.19	Ba (ure+)	Neutral (pH 7)	48	10 mM	8870000000
UGGC_03	MSK.15.19	Ba (ure+)	Neutral (pH 7)	48	2.5 mM	284500000
UGGC_03	MSK.15.19	Ba (ure+)	Neutral (pH 7)	48	5 mM	5.36333e+09
UGGC_03	MSK.15.19	Ba (ure+)	Neutral (pH 7)	48	7.5 mM	11390000000
UGGC_03	MSK.15.19	Ba (ure+)	Neutral (pH 7)	48	Baseline	1220000
UGGC_03	MSK.15.19	Ba (ure+)	Neutral (pH 7)	72	10 mM	5.75333e+09
UGGC_03	MSK.15.19	Ba (ure+)	Neutral (pH 7)	72	2.5 mM	190000
UGGC_03	MSK.15.19	Ba (ure+)	Neutral (pH 7)	72	5 mM	796667
UGGC_03	MSK.15.19	Ba (ure+)	Neutral (pH 7)	72	7.5 mM	1.75667e+07
UGGC_03	MSK.15.19	Ba (ure+)	Neutral (pH 7)	72	Baseline	140000
UGGC_04	MSK.23.78	Bb (ure+)	Acidic (pH 5.5)	24	10 mM	1135000000
UGGC_04	MSK.23.78	Bb (ure+)	Acidic (pH 5.5)	24	2.5 mM	565000000
UGGC_04	MSK.23.78	Bb (ure+)	Acidic (pH 5.5)	24	5 mM	966000000
UGGC_04	MSK.23.78	Bb (ure+)	Acidic (pH 5.5)	24	7.5 mM	455000000
UGGC_04	MSK.23.78	Bb (ure+)	Acidic (pH 5.5)	24	Baseline	47900000
UGGC_04	MSK.23.78	Bb (ure+)	Acidic (pH 5.5)	48	10 mM	61700000
UGGC_04	MSK.23.78	Bb (ure+)	Acidic (pH 5.5)	48	2.5 mM	145000
UGGC_04	MSK.23.78	Bb (ure+)	Acidic (pH 5.5)	48	5 mM	230000
UGGC_04	MSK.23.78	Bb (ure+)	Acidic (pH 5.5)	48	7.5 mM	740000
UGGC_04	MSK.23.78	Bb (ure+)	Acidic (pH 5.5)	48	Baseline	20000
UGGC_04	MSK.23.78	Bb (ure+)	Acidic (pH 5.5)	72	10 mM	5350000
UGGC_04	MSK.23.78	Bb (ure+)	Acidic (pH 5.5)	72	2.5 mM	1000
UGGC_04	MSK.23.78	Bb (ure+)	Acidic (pH 5.5)	72	5 mM	1000
UGGC_04	MSK.23.78	Bb (ure+)	Acidic (pH 5.5)	72	7.5 mM	1000
UGGC_04	MSK.23.78	Bb (ure+)	Acidic (pH 5.5)	72	Baseline	1000
UGGC_04	MSK.23.78	Bb (ure+)	Neutral (pH 7)	24	10 mM	5310000000
UGGC_04	MSK.23.78	Bb (ure+)	Neutral (pH 7)	24	2.5 mM	1540000000
UGGC_04	MSK.23.78	Bb (ure+)	Neutral (pH 7)	24	5 mM	2470000000
UGGC_04	MSK.23.78	Bb (ure+)	Neutral (pH 7)	24	7.5 mM	1900000000
UGGC_04	MSK.23.78	Bb (ure+)	Neutral (pH 7)	24	Baseline	3.04667e+08
UGGC_04	MSK.23.78	Bb (ure+)	Neutral (pH 7)	48	10 mM	2100000000
UGGC_04	MSK.23.78	Bb (ure+)	Neutral (pH 7)	48	2.5 mM	185000000
UGGC_04	MSK.23.78	Bb (ure+)	Neutral (pH 7)	48	5 mM	33000000
UGGC_04	MSK.23.78	Bb (ure+)	Neutral (pH 7)	48	7.5 mM	693000000
UGGC_04	MSK.23.78	Bb (ure+)	Neutral (pH 7)	48	Baseline	1.98333e+07
UGGC_04	MSK.23.78	Bb (ure+)	Neutral (pH 7)	72	10 mM	6.96667e+06
UGGC_04	MSK.23.78	Bb (ure+)	Neutral (pH 7)	72	2.5 mM	1.66333e+07
UGGC_04	MSK.23.78	Bb (ure+)	Neutral (pH 7)	72	5 mM	2200000
UGGC_04	MSK.23.78	Bb (ure+)	Neutral (pH 7)	72	7.5 mM	7.33333e+06
UGGC_04	MSK.23.78	Bb (ure+)	Neutral (pH 7)	72	Baseline	1000
UGGC_05	MSK.23.78	Bb (ure+)	Acidic (pH 5.5)	24	10 mM	1.89333e+08
UGGC_05	MSK.23.78	Bb (ure+)	Acidic (pH 5.5)	24	2.5 mM	6050000
UGGC_05	MSK.23.78	Bb (ure+)	Acidic (pH 5.5)	24	5 mM	10800000
UGGC_05	MSK.23.78	Bb (ure+)	Acidic (pH 5.5)	24	7.5 mM	6.66667e+07
UGGC_05	MSK.23.78	Bb (ure+)	Acidic (pH 5.5)	24	Baseline	4350000
UGGC_05	MSK.23.78	Bb (ure+)	Acidic (pH 5.5)	48	10 mM	3400000
UGGC_05	MSK.23.78	Bb (ure+)	Acidic (pH 5.5)	48	2.5 mM	1000
UGGC_05	MSK.23.78	Bb (ure+)	Acidic (pH 5.5)	48	5 mM	30000
UGGC_05	MSK.23.78	Bb (ure+)	Acidic (pH 5.5)	48	7.5 mM	280000
UGGC_05	MSK.23.78	Bb (ure+)	Acidic (pH 5.5)	48	Baseline	1000
UGGC_05	MSK.23.78	Bb (ure+)	Acidic (pH 5.5)	72	10 mM	255000
UGGC_05	MSK.23.78	Bb (ure+)	Acidic (pH 5.5)	72	2.5 mM	1000
UGGC_05	MSK.23.78	Bb (ure+)	Acidic (pH 5.5)	72	5 mM	1000
UGGC_05	MSK.23.78	Bb (ure+)	Acidic (pH 5.5)	72	7.5 mM	1000
UGGC_05	MSK.23.78	Bb (ure+)	Acidic (pH 5.5)	72	Baseline	1000
UGGC_05	MSK.23.78	Bb (ure+)	Neutral (pH 7)	24	10 mM	7.56333e+09
UGGC_05	MSK.23.78	Bb (ure+)	Neutral (pH 7)	24	2.5 mM	128500000
UGGC_05	MSK.23.78	Bb (ure+)	Neutral (pH 7)	24	5 mM	3200000000
UGGC_05	MSK.23.78	Bb (ure+)	Neutral (pH 7)	24	7.5 mM	6380000000
UGGC_05	MSK.23.78	Bb (ure+)	Neutral (pH 7)	24	Baseline	89500000
UGGC_05	MSK.23.78	Bb (ure+)	Neutral (pH 7)	48	10 mM	242500000
UGGC_05	MSK.23.78	Bb (ure+)	Neutral (pH 7)	48	2.5 mM	2.55333e+07
UGGC_05	MSK.23.78	Bb (ure+)	Neutral (pH 7)	48	5 mM	2.26333e+07
UGGC_05	MSK.23.78	Bb (ure+)	Neutral (pH 7)	48	7.5 mM	62500000
UGGC_05	MSK.23.78	Bb (ure+)	Neutral (pH 7)	48	Baseline	4.94333e+07
UGGC_05	MSK.23.78	Bb (ure+)	Neutral (pH 7)	72	10 mM	20300000
UGGC_05	MSK.23.78	Bb (ure+)	Neutral (pH 7)	72	2.5 mM	1.26333e+06
UGGC_05	MSK.23.78	Bb (ure+)	Neutral (pH 7)	72	5 mM	3600000
UGGC_05	MSK.23.78	Bb (ure+)	Neutral (pH 7)	72	7.5 mM	2200000
UGGC_05	MSK.23.78	Bb (ure+)	Neutral (pH 7)	72	Baseline	1000
UGGC_06	MSK.23.78	Bb (ure+)	Acidic (pH 5.5)	24	10 mM	2.16333e+08
UGGC_06	MSK.23.78	Bb (ure+)	Acidic (pH 5.5)	24	2.5 mM	15900000
UGGC_06	MSK.23.78	Bb (ure+)	Acidic (pH 5.5)	24	5 mM	800000
UGGC_06	MSK.23.78	Bb (ure+)	Acidic (pH 5.5)	24	7.5 mM	21400000
UGGC_06	MSK.23.78	Bb (ure+)	Acidic (pH 5.5)	24	Baseline	5350000
UGGC_06	MSK.23.78	Bb (ure+)	Acidic (pH 5.5)	48	10 mM	2820000
UGGC_06	MSK.23.78	Bb (ure+)	Acidic (pH 5.5)	48	2.5 mM	20000
UGGC_06	MSK.23.78	Bb (ure+)	Acidic (pH 5.5)	48	5 mM	50000
UGGC_06	MSK.23.78	Bb (ure+)	Acidic (pH 5.5)	48	7.5 mM	20000
UGGC_06	MSK.23.78	Bb (ure+)	Acidic (pH 5.5)	48	Baseline	20000
UGGC_06	MSK.23.78	Bb (ure+)	Acidic (pH 5.5)	72	10 mM	130000
UGGC_06	MSK.23.78	Bb (ure+)	Acidic (pH 5.5)	72	2.5 mM	1000
UGGC_06	MSK.23.78	Bb (ure+)	Acidic (pH 5.5)	72	5 mM	1000
UGGC_06	MSK.23.78	Bb (ure+)	Acidic (pH 5.5)	72	7.5 mM	1000
UGGC_06	MSK.23.78	Bb (ure+)	Acidic (pH 5.5)	72	Baseline	1000
UGGC_06	MSK.23.78	Bb (ure+)	Neutral (pH 7)	24	10 mM	1215000000
UGGC_06	MSK.23.78	Bb (ure+)	Neutral (pH 7)	24	2.5 mM	241500000
UGGC_06	MSK.23.78	Bb (ure+)	Neutral (pH 7)	24	5 mM	915000000
UGGC_06	MSK.23.78	Bb (ure+)	Neutral (pH 7)	24	7.5 mM	1230000000
UGGC_06	MSK.23.78	Bb (ure+)	Neutral (pH 7)	24	Baseline	97500000
UGGC_06	MSK.23.78	Bb (ure+)	Neutral (pH 7)	48	10 mM	348000000
UGGC_06	MSK.23.78	Bb (ure+)	Neutral (pH 7)	48	2.5 mM	866667
UGGC_06	MSK.23.78	Bb (ure+)	Neutral (pH 7)	48	5 mM	9.63333e+06
UGGC_06	MSK.23.78	Bb (ure+)	Neutral (pH 7)	48	7.5 mM	31200000
UGGC_06	MSK.23.78	Bb (ure+)	Neutral (pH 7)	48	Baseline	5250000
UGGC_06	MSK.23.78	Bb (ure+)	Neutral (pH 7)	72	10 mM	6000000
UGGC_06	MSK.23.78	Bb (ure+)	Neutral (pH 7)	72	2.5 mM	205000
UGGC_06	MSK.23.78	Bb (ure+)	Neutral (pH 7)	72	5 mM	2.97333e+06
UGGC_06	MSK.23.78	Bb (ure+)	Neutral (pH 7)	72	7.5 mM	4100000
UGGC_06	MSK.23.78	Bb (ure+)	Neutral (pH 7)	72	Baseline	1000

## Sheet: Figure 3A Stats
Data							Shapiro-Wilk						One-way ANOVA
															Dunnett
Panel	df	Type	start_pH	Isolate	Time	N	Baseline	2.5 mM	5 mM	7.5 mM	10 mM	20 mM	ANOVA	Brown-Forsythe	2.5 mM	5 mM	7.5 mM	10 mM	20 mM
3A	d3A_Ba_7_24	CFU	Neutral (pH 7)	Ba (ure+)	24	Uneven	0.2063	0.2116	0.7457	0.3848	0.4928	0.5313	0.0788	0.3922	0.8416	0.5529	0.0931	0.0747	0.1551
3A	d3A_Ba_7_48	CFU	Neutral (pH 7)	Ba (ure+)	48	Uneven	0.7125	0.8175	0.9068	0.8241	0.6936	0.4807	0.0001	0.098	0.0024	0.0001	0.0001	0.0001	0.0001
3A	d3A_Ba_7_72	CFU	Neutral (pH 7)	Ba (ure+)	72	Uneven	0.071	0.6869	0.9982	0.5891	0.8228	0.3054	0.0001	0.5669	0.0623	0.0016	0.0001	0.0001	0.0001
3A	d3A_Ba_5_24	CFU	Acidic (pH 5.5)	Ba (ure+)	24	Uneven	0.3003	0.2053	0.9429	0.9229	0.7359	0.2563	0.1335	0.0833	0.9056	0.2933	0.2466	0.1314	0.1934
3A	d3A_Ba_5_48	CFU	Acidic (pH 5.5)	Ba (ure+)	48	Uneven	0.8499	0.9664	0.6778	0.4068	0.2514	0.6228	0.0001	0.3652	0.9999	0.8265	0.9997	0.3238	0.0001
3A	d3A_Ba_5_72	CFU	Acidic (pH 5.5)	Ba (ure+)	72	Uneven	NA	NA	NA	NA	NA	0.7899	0.0001	0.1806	0.9999	0.9999	0.9999	0.3112	0.0001
3A	d3A_Bb_7_24	CFU	Neutral (pH 7)	Bb (ure+)	24	Uneven	0.6725	0.4715	0.3766	0.4922	0.3502	0.0371	0.0002	0.6377	0.9879	0.1367	0.0816	0.0329	0.0001
3A	d3A_Bb_7_48	CFU	Neutral (pH 7)	Bb (ure+)	48	Uneven	0.6463	0.7138	0.5796	0.4109	0.2995	0.6403	0.0001	0.6375	0.7364	0.8484	0.9199	0.0996	0.0001
3A	d3A_Bb_7_72	CFU	Neutral (pH 7)	Bb (ure+)	72	Uneven	NA	0.8102	0.7551	0.9624	0.215	0.7276	0.0001	0.0667	0.0001	0.0001	0.0001	0.0001	0.0001
3A	d3A_Bb_5_24	CFU	Acidic (pH 5.5)	Bb (ure+)	24	Uneven	0.9094	0.3888	0.7085	0.7191	0.1277	0.2453	0.0032	0.4701	0.9165	0.9979	0.552	0.0919	0.0006
3A	d3A_Bb_5_48	CFU	Acidic (pH 5.5)	Bb (ure+)	48	Uneven	0.5337	0.7762	0.4649	0.5025	0.1033	0.6526	0.0001	0.7973	0.9759	0.9765	0.6998	0.002	0.0001
3A	d3A_Bb_5_72	CFU	Acidic (pH 5.5)	Bb (ure+)	72	Uneven	NA	NA	NA	NA	0.3264	0.7737	0.0001	0.4214	0.9041	0.9041	0.9041	0.0001	0.0001
							NA values are from dead cultures, all values are 3

## Sheet: Figure 3B Data
experiment	msk_id	Isolate	start_pH	Urea	Time	pH
UGGC_07	MSK.15.19	Ba (ure+)	Neutral (pH 7)	Baseline	24	5.14
UGGC_07	MSK.15.19	Ba (ure+)	Neutral (pH 7)	2.5 mM	24	5.32
UGGC_07	MSK.15.19	Ba (ure+)	Neutral (pH 7)	5 mM	24	5.57
UGGC_07	MSK.15.19	Ba (ure+)	Neutral (pH 7)	7.5 mM	24	5.85
UGGC_07	MSK.15.19	Ba (ure+)	Neutral (pH 7)	10 mM	24	6.11
UGGC_07	MSK.15.19	Ba (ure+)	Neutral (pH 7)	20 mM	24	6.84
UGGC_07	MSK.15.19	Ba (ure+)	Acidic (pH 5.5)	Baseline	24	4.83
UGGC_07	MSK.15.19	Ba (ure+)	Acidic (pH 5.5)	2.5 mM	24	4.73
UGGC_07	MSK.15.19	Ba (ure+)	Acidic (pH 5.5)	5 mM	24	4.77
UGGC_07	MSK.15.19	Ba (ure+)	Acidic (pH 5.5)	7.5 mM	24	4.93
UGGC_07	MSK.15.19	Ba (ure+)	Acidic (pH 5.5)	10 mM	24	5.06
UGGC_07	MSK.15.19	Ba (ure+)	Acidic (pH 5.5)	20 mM	24	6.05
UGGC_07	MSK.23.78	Bb (ure+)	Neutral (pH 7)	Baseline	24	5.13
UGGC_07	MSK.23.78	Bb (ure+)	Neutral (pH 7)	2.5 mM	24	5.25
UGGC_07	MSK.23.78	Bb (ure+)	Neutral (pH 7)	5 mM	24	5.43
UGGC_07	MSK.23.78	Bb (ure+)	Neutral (pH 7)	7.5 mM	24	5.73
UGGC_07	MSK.23.78	Bb (ure+)	Neutral (pH 7)	10 mM	24	5.88
UGGC_07	MSK.23.78	Bb (ure+)	Neutral (pH 7)	20 mM	24	6.48
UGGC_07	MSK.23.78	Bb (ure+)	Acidic (pH 5.5)	Baseline	24	4.9
UGGC_07	MSK.23.78	Bb (ure+)	Acidic (pH 5.5)	2.5 mM	24	4.84
UGGC_07	MSK.23.78	Bb (ure+)	Acidic (pH 5.5)	5 mM	24	4.91
UGGC_07	MSK.23.78	Bb (ure+)	Acidic (pH 5.5)	7.5 mM	24	5.01
UGGC_07	MSK.23.78	Bb (ure+)	Acidic (pH 5.5)	10 mM	24	5.09
UGGC_07	MSK.23.78	Bb (ure+)	Acidic (pH 5.5)	20 mM	24	5.68
UGGC_07	MSK.15.19	Ba (ure+)	Neutral (pH 7)	Baseline	48	5.16
UGGC_07	MSK.15.19	Ba (ure+)	Neutral (pH 7)	2.5 mM	48	5.32
UGGC_07	MSK.15.19	Ba (ure+)	Neutral (pH 7)	5 mM	48	5.57
UGGC_07	MSK.15.19	Ba (ure+)	Neutral (pH 7)	7.5 mM	48	5.87
UGGC_07	MSK.15.19	Ba (ure+)	Neutral (pH 7)	10 mM	48	6.15
UGGC_07	MSK.15.19	Ba (ure+)	Neutral (pH 7)	20 mM	48	7.11
UGGC_07	MSK.15.19	Ba (ure+)	Acidic (pH 5.5)	Baseline	48	4.78
UGGC_07	MSK.15.19	Ba (ure+)	Acidic (pH 5.5)	2.5 mM	48	4.68
UGGC_07	MSK.15.19	Ba (ure+)	Acidic (pH 5.5)	5 mM	48	4.78
UGGC_07	MSK.15.19	Ba (ure+)	Acidic (pH 5.5)	7.5 mM	48	4.95
UGGC_07	MSK.15.19	Ba (ure+)	Acidic (pH 5.5)	10 mM	48	5.07
UGGC_07	MSK.15.19	Ba (ure+)	Acidic (pH 5.5)	20 mM	48	6.13
UGGC_07	MSK.23.78	Bb (ure+)	Neutral (pH 7)	Baseline	48	5.14
UGGC_07	MSK.23.78	Bb (ure+)	Neutral (pH 7)	2.5 mM	48	5.27
UGGC_07	MSK.23.78	Bb (ure+)	Neutral (pH 7)	5 mM	48	5.47
UGGC_07	MSK.23.78	Bb (ure+)	Neutral (pH 7)	7.5 mM	48	5.76
UGGC_07	MSK.23.78	Bb (ure+)	Neutral (pH 7)	10 mM	48	5.96
UGGC_07	MSK.23.78	Bb (ure+)	Neutral (pH 7)	20 mM	48	6.9
UGGC_07	MSK.23.78	Bb (ure+)	Acidic (pH 5.5)	Baseline	48	4.7
UGGC_07	MSK.23.78	Bb (ure+)	Acidic (pH 5.5)	2.5 mM	48	4.7
UGGC_07	MSK.23.78	Bb (ure+)	Acidic (pH 5.5)	5 mM	48	4.85
UGGC_07	MSK.23.78	Bb (ure+)	Acidic (pH 5.5)	7.5 mM	48	5
UGGC_07	MSK.23.78	Bb (ure+)	Acidic (pH 5.5)	10 mM	48	5.11
UGGC_07	MSK.23.78	Bb (ure+)	Acidic (pH 5.5)	20 mM	48	5.85
UGGC_07	MSK.15.19	Ba (ure+)	Neutral (pH 7)	Baseline	72	5.16
UGGC_07	MSK.15.19	Ba (ure+)	Neutral (pH 7)	2.5 mM	72	5.33
UGGC_07	MSK.15.19	Ba (ure+)	Neutral (pH 7)	5 mM	72	5.57
UGGC_07	MSK.15.19	Ba (ure+)	Neutral (pH 7)	7.5 mM	72	5.87
UGGC_07	MSK.15.19	Ba (ure+)	Neutral (pH 7)	10 mM	72	6.12
UGGC_07	MSK.15.19	Ba (ure+)	Neutral (pH 7)	20 mM	72	7.1
UGGC_07	MSK.15.19	Ba (ure+)	Acidic (pH 5.5)	Baseline	72	4.78
UGGC_07	MSK.15.19	Ba (ure+)	Acidic (pH 5.5)	2.5 mM	72	4.65
UGGC_07	MSK.15.19	Ba (ure+)	Acidic (pH 5.5)	5 mM	72	4.79
UGGC_07	MSK.15.19	Ba (ure+)	Acidic (pH 5.5)	7.5 mM	72	4.95
UGGC_07	MSK.15.19	Ba (ure+)	Acidic (pH 5.5)	10 mM	72	5.08
UGGC_07	MSK.15.19	Ba (ure+)	Acidic (pH 5.5)	20 mM	72	6.1
UGGC_07	MSK.23.78	Bb (ure+)	Neutral (pH 7)	Baseline	72	5.15
UGGC_07	MSK.23.78	Bb (ure+)	Neutral (pH 7)	2.5 mM	72	5.29
UGGC_07	MSK.23.78	Bb (ure+)	Neutral (pH 7)	5 mM	72	5.5
UGGC_07	MSK.23.78	Bb (ure+)	Neutral (pH 7)	7.5 mM	72	5.79
UGGC_07	MSK.23.78	Bb (ure+)	Neutral (pH 7)	10 mM	72	6.01
UGGC_07	MSK.23.78	Bb (ure+)	Neutral (pH 7)	20 mM	72	7.03
UGGC_07	MSK.23.78	Bb (ure+)	Acidic (pH 5.5)	Baseline	72	4.76
UGGC_07	MSK.23.78	Bb (ure+)	Acidic (pH 5.5)	2.5 mM	72	4.71
UGGC_07	MSK.23.78	Bb (ure+)	Acidic (pH 5.5)	5 mM	72	4.86
UGGC_07	MSK.23.78	Bb (ure+)	Acidic (pH 5.5)	7.5 mM	72	5.01
UGGC_07	MSK.23.78	Bb (ure+)	Acidic (pH 5.5)	10 mM	72	5.12
UGGC_07	MSK.23.78	Bb (ure+)	Acidic (pH 5.5)	20 mM	72	6.09
UGGC_08	MSK.15.19	Ba (ure+)	Neutral (pH 7)	Baseline	24	5.13
UGGC_08	MSK.15.19	Ba (ure+)	Neutral (pH 7)	2.5 mM	24	5.32
UGGC_08	MSK.15.19	Ba (ure+)	Neutral (pH 7)	5 mM	24	5.54
UGGC_08	MSK.15.19	Ba (ure+)	Neutral (pH 7)	7.5 mM	24	5.86
UGGC_08	MSK.15.19	Ba (ure+)	Neutral (pH 7)	10 mM	24	6.04
UGGC_08	MSK.15.19	Ba (ure+)	Neutral (pH 7)	20 mM	24	6.81
UGGC_08	MSK.15.19	Ba (ure+)	Acidic (pH 5.5)	Baseline	24	4.83
UGGC_08	MSK.15.19	Ba (ure+)	Acidic (pH 5.5)	2.5 mM	24	4.71
UGGC_08	MSK.15.19	Ba (ure+)	Acidic (pH 5.5)	5 mM	24	4.75
UGGC_08	MSK.15.19	Ba (ure+)	Acidic (pH 5.5)	7.5 mM	24	4.9
UGGC_08	MSK.15.19	Ba (ure+)	Acidic (pH 5.5)	10 mM	24	5.04
UGGC_08	MSK.15.19	Ba (ure+)	Acidic (pH 5.5)	20 mM	24	5.78
UGGC_08	MSK.23.78	Bb (ure+)	Neutral (pH 7)	Baseline	24	5.15
UGGC_08	MSK.23.78	Bb (ure+)	Neutral (pH 7)	2.5 mM	24	5.27
UGGC_08	MSK.23.78	Bb (ure+)	Neutral (pH 7)	5 mM	24	5.4
UGGC_08	MSK.23.78	Bb (ure+)	Neutral (pH 7)	7.5 mM	24	5.64
UGGC_08	MSK.23.78	Bb (ure+)	Neutral (pH 7)	10 mM	24	5.71
UGGC_08	MSK.23.78	Bb (ure+)	Neutral (pH 7)	20 mM	24	6.54
UGGC_08	MSK.23.78	Bb (ure+)	Acidic (pH 5.5)	Baseline	24	4.91
UGGC_08	MSK.23.78	Bb (ure+)	Acidic (pH 5.5)	2.5 mM	24	4.82
UGGC_08	MSK.23.78	Bb (ure+)	Acidic (pH 5.5)	5 mM	24	4.93
UGGC_08	MSK.23.78	Bb (ure+)	Acidic (pH 5.5)	7.5 mM	24	4.99
UGGC_08	MSK.23.78	Bb (ure+)	Acidic (pH 5.5)	10 mM	24	5.07
UGGC_08	MSK.23.78	Bb (ure+)	Acidic (pH 5.5)	20 mM	24	5.51
UGGC_08	MSK.15.19	Ba (ure+)	Neutral (pH 7)	Baseline	48	5.15
UGGC_08	MSK.15.19	Ba (ure+)	Neutral (pH 7)	2.5 mM	48	5.33
UGGC_08	MSK.15.19	Ba (ure+)	Neutral (pH 7)	5 mM	48	5.54
UGGC_08	MSK.15.19	Ba (ure+)	Neutral (pH 7)	7.5 mM	48	5.88
UGGC_08	MSK.15.19	Ba (ure+)	Neutral (pH 7)	10 mM	48	6.11
UGGC_08	MSK.15.19	Ba (ure+)	Neutral (pH 7)	20 mM	48	7.01
UGGC_08	MSK.15.19	Ba (ure+)	Acidic (pH 5.5)	Baseline	48	4.73
UGGC_08	MSK.15.19	Ba (ure+)	Acidic (pH 5.5)	2.5 mM	48	4.63
UGGC_08	MSK.15.19	Ba (ure+)	Acidic (pH 5.5)	5 mM	48	4.76
UGGC_08	MSK.15.19	Ba (ure+)	Acidic (pH 5.5)	7.5 mM	48	4.92
UGGC_08	MSK.15.19	Ba (ure+)	Acidic (pH 5.5)	10 mM	48	5.06
UGGC_08	MSK.15.19	Ba (ure+)	Acidic (pH 5.5)	20 mM	48	6.02
UGGC_08	MSK.23.78	Bb (ure+)	Neutral (pH 7)	Baseline	48	5.14
UGGC_08	MSK.23.78	Bb (ure+)	Neutral (pH 7)	2.5 mM	48	5.26
UGGC_08	MSK.23.78	Bb (ure+)	Neutral (pH 7)	5 mM	48	5.45
UGGC_08	MSK.23.78	Bb (ure+)	Neutral (pH 7)	7.5 mM	48	5.72
UGGC_08	MSK.23.78	Bb (ure+)	Neutral (pH 7)	10 mM	48	5.86
UGGC_08	MSK.23.78	Bb (ure+)	Neutral (pH 7)	20 mM	48	6.77
UGGC_08	MSK.23.78	Bb (ure+)	Acidic (pH 5.5)	Baseline	48	4.77
UGGC_08	MSK.23.78	Bb (ure+)	Acidic (pH 5.5)	2.5 mM	48	4.69
UGGC_08	MSK.23.78	Bb (ure+)	Acidic (pH 5.5)	5 mM	48	4.85
UGGC_08	MSK.23.78	Bb (ure+)	Acidic (pH 5.5)	7.5 mM	48	4.97
UGGC_08	MSK.23.78	Bb (ure+)	Acidic (pH 5.5)	10 mM	48	5.09
UGGC_08	MSK.23.78	Bb (ure+)	Acidic (pH 5.5)	20 mM	48	5.73
UGGC_08	MSK.15.19	Ba (ure+)	Neutral (pH 7)	Baseline	72	5.15
UGGC_08	MSK.15.19	Ba (ure+)	Neutral (pH 7)	2.5 mM	72	5.33
UGGC_08	MSK.15.19	Ba (ure+)	Neutral (pH 7)	5 mM	72	5.54
UGGC_08	MSK.15.19	Ba (ure+)	Neutral (pH 7)	7.5 mM	72	5.88
UGGC_08	MSK.15.19	Ba (ure+)	Neutral (pH 7)	10 mM	72	6.1
UGGC_08	MSK.15.19	Ba (ure+)	Neutral (pH 7)	20 mM	72	7.1
UGGC_08	MSK.15.19	Ba (ure+)	Acidic (pH 5.5)	Baseline	72	4.76
UGGC_08	MSK.15.19	Ba (ure+)	Acidic (pH 5.5)	2.5 mM	72	4.63
UGGC_08	MSK.15.19	Ba (ure+)	Acidic (pH 5.5)	5 mM	72	4.77
UGGC_08	MSK.15.19	Ba (ure+)	Acidic (pH 5.5)	7.5 mM	72	4.92
UGGC_08	MSK.15.19	Ba (ure+)	Acidic (pH 5.5)	10 mM	72	5.06
UGGC_08	MSK.15.19	Ba (ure+)	Acidic (pH 5.5)	20 mM	72	6
UGGC_08	MSK.23.78	Bb (ure+)	Neutral (pH 7)	Baseline	72	5.16
UGGC_08	MSK.23.78	Bb (ure+)	Neutral (pH 7)	2.5 mM	72	5.28
UGGC_08	MSK.23.78	Bb (ure+)	Neutral (pH 7)	5 mM	72	5.48
UGGC_08	MSK.23.78	Bb (ure+)	Neutral (pH 7)	7.5 mM	72	5.76
UGGC_08	MSK.23.78	Bb (ure+)	Neutral (pH 7)	10 mM	72	5.96
UGGC_08	MSK.23.78	Bb (ure+)	Neutral (pH 7)	20 mM	72	7.02
UGGC_08	MSK.23.78	Bb (ure+)	Acidic (pH 5.5)	Baseline	72	4.77
UGGC_08	MSK.23.78	Bb (ure+)	Acidic (pH 5.5)	2.5 mM	72	4.69
UGGC_08	MSK.23.78	Bb (ure+)	Acidic (pH 5.5)	5 mM	72	4.85
UGGC_08	MSK.23.78	Bb (ure+)	Acidic (pH 5.5)	7.5 mM	72	4.99
UGGC_08	MSK.23.78	Bb (ure+)	Acidic (pH 5.5)	10 mM	72	5.13
UGGC_08	MSK.23.78	Bb (ure+)	Acidic (pH 5.5)	20 mM	72	5.96
GCBU_01	MSK.23.78	Bb (ure+)	Neutral (pH 7)	Baseline	24	5
GCBU_01	MSK.15.19	Ba (ure+)	Neutral (pH 7)	Baseline	24	5.2
GCBU_01	MSK.23.78	Bb (ure+)	Neutral (pH 7)	20 mM	24	6
GCBU_01	MSK.15.19	Ba (ure+)	Neutral (pH 7)	20 mM	24	7
GCBU_01	MSK.23.78	Bb (ure+)	Acidic (pH 5.5)	Baseline	24	5.2
GCBU_01	MSK.15.19	Ba (ure+)	Acidic (pH 5.5)	Baseline	24	5
GCBU_01	MSK.23.78	Bb (ure+)	Acidic (pH 5.5)	20 mM	24	5.5
GCBU_01	MSK.15.19	Ba (ure+)	Acidic (pH 5.5)	20 mM	24	5.3
GCBU_01	MSK.23.78	Bb (ure+)	Neutral (pH 7)	Baseline	48	5.1
GCBU_01	MSK.15.19	Ba (ure+)	Neutral (pH 7)	Baseline	48	5.2
GCBU_01	MSK.23.78	Bb (ure+)	Neutral (pH 7)	20 mM	48	6.4
GCBU_01	MSK.15.19	Ba (ure+)	Neutral (pH 7)	20 mM	48	6.9
GCBU_01	MSK.23.78	Bb (ure+)	Acidic (pH 5.5)	Baseline	48	4.9
GCBU_01	MSK.15.19	Ba (ure+)	Acidic (pH 5.5)	Baseline	48	4.8
GCBU_01	MSK.23.78	Bb (ure+)	Acidic (pH 5.5)	20 mM	48	5.4
GCBU_01	MSK.15.19	Ba (ure+)	Acidic (pH 5.5)	20 mM	48	5.7
GCBU_01	MSK.23.78	Bb (ure+)	Neutral (pH 7)	Baseline	72	5.1
GCBU_01	MSK.15.19	Ba (ure+)	Neutral (pH 7)	Baseline	72	5.2
GCBU_01	MSK.23.78	Bb (ure+)	Neutral (pH 7)	20 mM	72	6.7
GCBU_01	MSK.15.19	Ba (ure+)	Neutral (pH 7)	20 mM	72	7.1
GCBU_01	MSK.23.78	Bb (ure+)	Acidic (pH 5.5)	Baseline	72	4.9
GCBU_01	MSK.15.19	Ba (ure+)	Acidic (pH 5.5)	Baseline	72	4.8
GCBU_01	MSK.23.78	Bb (ure+)	Acidic (pH 5.5)	20 mM	72	5.5
GCBU_01	MSK.15.19	Ba (ure+)	Acidic (pH 5.5)	20 mM	72	5.6
GCBU_02	MSK.23.78	Bb (ure+)	Neutral (pH 7)	Baseline	24	5.04
GCBU_02	MSK.15.19	Ba (ure+)	Neutral (pH 7)	Baseline	24	5.08
GCBU_02	MSK.23.78	Bb (ure+)	Neutral (pH 7)	20 mM	24	6.58
GCBU_02	MSK.15.19	Ba (ure+)	Neutral (pH 7)	20 mM	24	6.81
GCBU_02	MSK.23.78	Bb (ure+)	Acidic (pH 5.5)	Baseline	24	5.03
GCBU_02	MSK.15.19	Ba (ure+)	Acidic (pH 5.5)	Baseline	24	5.59
GCBU_02	MSK.23.78	Bb (ure+)	Acidic (pH 5.5)	20 mM	24	5.49
GCBU_02	MSK.15.19	Ba (ure+)	Acidic (pH 5.5)	20 mM	24	5.66
GCBU_02	MSK.23.78	Bb (ure+)	Neutral (pH 7)	Baseline	48	5.03
GCBU_02	MSK.15.19	Ba (ure+)	Neutral (pH 7)	Baseline	48	5.07
GCBU_02	MSK.23.78	Bb (ure+)	Neutral (pH 7)	20 mM	48	6.69
GCBU_02	MSK.15.19	Ba (ure+)	Neutral (pH 7)	20 mM	48	6.81
GCBU_02	MSK.23.78	Bb (ure+)	Acidic (pH 5.5)	Baseline	48	4.86
GCBU_02	MSK.15.19	Ba (ure+)	Acidic (pH 5.5)	Baseline	48	4.89
GCBU_02	MSK.23.78	Bb (ure+)	Acidic (pH 5.5)	20 mM	48	5.36
GCBU_02	MSK.15.19	Ba (ure+)	Acidic (pH 5.5)	20 mM	48	5.57
GCBU_02	MSK.23.78	Bb (ure+)	Neutral (pH 7)	Baseline	72	5.03
GCBU_02	MSK.15.19	Ba (ure+)	Neutral (pH 7)	Baseline	72	5.06
GCBU_02	MSK.23.78	Bb (ure+)	Neutral (pH 7)	20 mM	72	6.68
GCBU_02	MSK.15.19	Ba (ure+)	Neutral (pH 7)	20 mM	72	6.77
GCBU_02	MSK.23.78	Bb (ure+)	Acidic (pH 5.5)	Baseline	72	4.79
GCBU_02	MSK.15.19	Ba (ure+)	Acidic (pH 5.5)	Baseline	72	4.79
GCBU_02	MSK.23.78	Bb (ure+)	Acidic (pH 5.5)	20 mM	72	5.47
GCBU_02	MSK.15.19	Ba (ure+)	Acidic (pH 5.5)	20 mM	72	5.5
UGGC_01	MSK.15.19	Ba (ure+)	Neutral (pH 7)	Baseline	24	5.06
UGGC_01	MSK.15.19	Ba (ure+)	Neutral (pH 7)	2.5 mM	24	5.22
UGGC_01	MSK.15.19	Ba (ure+)	Neutral (pH 7)	5 mM	24	5.44
UGGC_01	MSK.15.19	Ba (ure+)	Neutral (pH 7)	7.5 mM	24	5.68
UGGC_01	MSK.15.19	Ba (ure+)	Neutral (pH 7)	10 mM	24	5.95
UGGC_01	MSK.15.19	Ba (ure+)	Acidic (pH 5.5)	Baseline	24	5.18
UGGC_01	MSK.15.19	Ba (ure+)	Acidic (pH 5.5)	2.5 mM	24	5.27
UGGC_01	MSK.15.19	Ba (ure+)	Acidic (pH 5.5)	5 mM	24	5.3
UGGC_01	MSK.15.19	Ba (ure+)	Acidic (pH 5.5)	7.5 mM	24	5.31
UGGC_01	MSK.15.19	Ba (ure+)	Acidic (pH 5.5)	10 mM	24	5.32
UGGC_01	MSK.15.19	Ba (ure+)	Neutral (pH 7)	Baseline	48	5.07
UGGC_01	MSK.15.19	Ba (ure+)	Neutral (pH 7)	2.5 mM	48	5.21
UGGC_01	MSK.15.19	Ba (ure+)	Neutral (pH 7)	5 mM	48	5.4
UGGC_01	MSK.15.19	Ba (ure+)	Neutral (pH 7)	7.5 mM	48	5.63
UGGC_01	MSK.15.19	Ba (ure+)	Neutral (pH 7)	10 mM	48	5.9
UGGC_01	MSK.15.19	Ba (ure+)	Acidic (pH 5.5)	Baseline	48	5.05
UGGC_01	MSK.15.19	Ba (ure+)	Acidic (pH 5.5)	2.5 mM	48	4.81
UGGC_01	MSK.15.19	Ba (ure+)	Acidic (pH 5.5)	5 mM	48	4.75
UGGC_01	MSK.15.19	Ba (ure+)	Acidic (pH 5.5)	7.5 mM	48	4.81
UGGC_01	MSK.15.19	Ba (ure+)	Acidic (pH 5.5)	10 mM	48	4.94
UGGC_01	MSK.15.19	Ba (ure+)	Neutral (pH 7)	Baseline	72	5.08
UGGC_01	MSK.15.19	Ba (ure+)	Neutral (pH 7)	2.5 mM	72	5.2
UGGC_01	MSK.15.19	Ba (ure+)	Neutral (pH 7)	5 mM	72	5.4
UGGC_01	MSK.15.19	Ba (ure+)	Neutral (pH 7)	7.5 mM	72	5.63
UGGC_01	MSK.15.19	Ba (ure+)	Neutral (pH 7)	10 mM	72	5.9
UGGC_01	MSK.15.19	Ba (ure+)	Acidic (pH 5.5)	Baseline	72	4.96
UGGC_01	MSK.15.19	Ba (ure+)	Acidic (pH 5.5)	2.5 mM	72	4.73
UGGC_01	MSK.15.19	Ba (ure+)	Acidic (pH 5.5)	5 mM	72	4.68
UGGC_01	MSK.15.19	Ba (ure+)	Acidic (pH 5.5)	7.5 mM	72	4.8
UGGC_01	MSK.15.19	Ba (ure+)	Acidic (pH 5.5)	10 mM	72	4.93
UGGC_02	MSK.15.19	Ba (ure+)	Neutral (pH 7)	Baseline	24	5.01
UGGC_02	MSK.15.19	Ba (ure+)	Neutral (pH 7)	2.5 mM	24	5.15
UGGC_02	MSK.15.19	Ba (ure+)	Neutral (pH 7)	5 mM	24	5.34
UGGC_02	MSK.15.19	Ba (ure+)	Neutral (pH 7)	7.5 mM	24	5.54
UGGC_02	MSK.15.19	Ba (ure+)	Neutral (pH 7)	10 mM	24	5.86
UGGC_02	MSK.15.19	Ba (ure+)	Acidic (pH 5.5)	Baseline	24	4.91
UGGC_02	MSK.15.19	Ba (ure+)	Acidic (pH 5.5)	2.5 mM	24	4.83
UGGC_02	MSK.15.19	Ba (ure+)	Acidic (pH 5.5)	5 mM	24	4.87
UGGC_02	MSK.15.19	Ba (ure+)	Acidic (pH 5.5)	7.5 mM	24	4.93
UGGC_02	MSK.15.19	Ba (ure+)	Acidic (pH 5.5)	10 mM	24	4.98
UGGC_02	MSK.15.19	Ba (ure+)	Neutral (pH 7)	Baseline	48	5.01
UGGC_02	MSK.15.19	Ba (ure+)	Neutral (pH 7)	2.5 mM	48	5.13
UGGC_02	MSK.15.19	Ba (ure+)	Neutral (pH 7)	5 mM	48	5.31
UGGC_02	MSK.15.19	Ba (ure+)	Neutral (pH 7)	7.5 mM	48	5.51
UGGC_02	MSK.15.19	Ba (ure+)	Neutral (pH 7)	10 mM	48	5.81
UGGC_02	MSK.15.19	Ba (ure+)	Acidic (pH 5.5)	Baseline	48	4.76
UGGC_02	MSK.15.19	Ba (ure+)	Acidic (pH 5.5)	2.5 mM	48	4.62
UGGC_02	MSK.15.19	Ba (ure+)	Acidic (pH 5.5)	5 mM	48	4.66
UGGC_02	MSK.15.19	Ba (ure+)	Acidic (pH 5.5)	7.5 mM	48	4.79
UGGC_02	MSK.15.19	Ba (ure+)	Acidic (pH 5.5)	10 mM	48	4.94
UGGC_02	MSK.15.19	Ba (ure+)	Neutral (pH 7)	Baseline	72	5.02
UGGC_02	MSK.15.19	Ba (ure+)	Neutral (pH 7)	2.5 mM	72	5.14
UGGC_02	MSK.15.19	Ba (ure+)	Neutral (pH 7)	5 mM	72	5.32
UGGC_02	MSK.15.19	Ba (ure+)	Neutral (pH 7)	7.5 mM	72	5.51
UGGC_02	MSK.15.19	Ba (ure+)	Neutral (pH 7)	10 mM	72	5.81
UGGC_02	MSK.15.19	Ba (ure+)	Acidic (pH 5.5)	Baseline	72	4.72
UGGC_02	MSK.15.19	Ba (ure+)	Acidic (pH 5.5)	2.5 mM	72	4.58
UGGC_02	MSK.15.19	Ba (ure+)	Acidic (pH 5.5)	5 mM	72	4.67
UGGC_02	MSK.15.19	Ba (ure+)	Acidic (pH 5.5)	7.5 mM	72	4.79
UGGC_02	MSK.15.19	Ba (ure+)	Acidic (pH 5.5)	10 mM	72	4.94
UGGC_03	MSK.15.19	Ba (ure+)	Neutral (pH 7)	Baseline	24	5
UGGC_03	MSK.15.19	Ba (ure+)	Neutral (pH 7)	2.5 mM	24	5.15
UGGC_03	MSK.15.19	Ba (ure+)	Neutral (pH 7)	5 mM	24	5.33
UGGC_03	MSK.15.19	Ba (ure+)	Neutral (pH 7)	7.5 mM	24	5.54
UGGC_03	MSK.15.19	Ba (ure+)	Acidic (pH 5.5)	Baseline	24	4.86
UGGC_03	MSK.15.19	Ba (ure+)	Neutral (pH 7)	10 mM	24	5.85
UGGC_03	MSK.15.19	Ba (ure+)	Acidic (pH 5.5)	2.5 mM	24	4.83
UGGC_03	MSK.15.19	Ba (ure+)	Acidic (pH 5.5)	5 mM	24	4.86
UGGC_03	MSK.15.19	Ba (ure+)	Acidic (pH 5.5)	7.5 mM	24	4.9
UGGC_03	MSK.15.19	Ba (ure+)	Acidic (pH 5.5)	10 mM	24	5.01
UGGC_03	MSK.15.19	Ba (ure+)	Neutral (pH 7)	Baseline	48	5.02
UGGC_03	MSK.15.19	Ba (ure+)	Neutral (pH 7)	2.5 mM	48	5.13
UGGC_03	MSK.15.19	Ba (ure+)	Neutral (pH 7)	5 mM	48	5.28
UGGC_03	MSK.15.19	Ba (ure+)	Neutral (pH 7)	7.5 mM	48	5.47
UGGC_03	MSK.15.19	Ba (ure+)	Acidic (pH 5.5)	Baseline	48	4.71
UGGC_03	MSK.15.19	Ba (ure+)	Neutral (pH 7)	10 mM	48	5.75
UGGC_03	MSK.15.19	Ba (ure+)	Acidic (pH 5.5)	2.5 mM	48	4.62
UGGC_03	MSK.15.19	Ba (ure+)	Acidic (pH 5.5)	5 mM	48	4.66
UGGC_03	MSK.15.19	Ba (ure+)	Acidic (pH 5.5)	7.5 mM	48	4.78
UGGC_03	MSK.15.19	Ba (ure+)	Acidic (pH 5.5)	10 mM	48	4.93
UGGC_03	MSK.15.19	Ba (ure+)	Neutral (pH 7)	Baseline	72	5
UGGC_03	MSK.15.19	Ba (ure+)	Neutral (pH 7)	2.5 mM	72	5.11
UGGC_03	MSK.15.19	Ba (ure+)	Neutral (pH 7)	5 mM	72	5.27
UGGC_03	MSK.15.19	Ba (ure+)	Neutral (pH 7)	7.5 mM	72	5.46
UGGC_03	MSK.15.19	Ba (ure+)	Acidic (pH 5.5)	Baseline	72	4.63
UGGC_03	MSK.15.19	Ba (ure+)	Neutral (pH 7)	10 mM	72	5.73
UGGC_03	MSK.15.19	Ba (ure+)	Acidic (pH 5.5)	2.5 mM	72	4.57
UGGC_03	MSK.15.19	Ba (ure+)	Acidic (pH 5.5)	5 mM	72	4.65
UGGC_03	MSK.15.19	Ba (ure+)	Acidic (pH 5.5)	7.5 mM	72	4.78
UGGC_03	MSK.15.19	Ba (ure+)	Acidic (pH 5.5)	10 mM	72	4.92
UGGC_04	MSK.23.78	Bb (ure+)	Neutral (pH 7)	Baseline	24	5.03
UGGC_04	MSK.23.78	Bb (ure+)	Neutral (pH 7)	2.5 mM	24	5.16
UGGC_04	MSK.23.78	Bb (ure+)	Neutral (pH 7)	5 mM	24	5.31
UGGC_04	MSK.23.78	Bb (ure+)	Neutral (pH 7)	7.5 mM	24	5.46
UGGC_04	MSK.23.78	Bb (ure+)	Neutral (pH 7)	10 mM	24	5.55
UGGC_04	MSK.23.78	Bb (ure+)	Acidic (pH 5.5)	Baseline	24	5.14
UGGC_04	MSK.23.78	Bb (ure+)	Acidic (pH 5.5)	2.5 mM	24	5.02
UGGC_04	MSK.23.78	Bb (ure+)	Acidic (pH 5.5)	5 mM	24	5.06
UGGC_04	MSK.23.78	Bb (ure+)	Acidic (pH 5.5)	7.5 mM	24	5.11
UGGC_04	MSK.23.78	Bb (ure+)	Acidic (pH 5.5)	10 mM	24	5.16
UGGC_04	MSK.23.78	Bb (ure+)	Neutral (pH 7)	Baseline	48	5.04
UGGC_04	MSK.23.78	Bb (ure+)	Neutral (pH 7)	2.5 mM	48	5.17
UGGC_04	MSK.23.78	Bb (ure+)	Neutral (pH 7)	5 mM	48	5.32
UGGC_04	MSK.23.78	Bb (ure+)	Neutral (pH 7)	7.5 mM	48	5.55
UGGC_04	MSK.23.78	Bb (ure+)	Neutral (pH 7)	10 mM	48	5.78
UGGC_04	MSK.23.78	Bb (ure+)	Acidic (pH 5.5)	Baseline	48	4.96
UGGC_04	MSK.23.78	Bb (ure+)	Acidic (pH 5.5)	2.5 mM	48	4.8
UGGC_04	MSK.23.78	Bb (ure+)	Acidic (pH 5.5)	5 mM	48	4.85
UGGC_04	MSK.23.78	Bb (ure+)	Acidic (pH 5.5)	7.5 mM	48	4.94
UGGC_04	MSK.23.78	Bb (ure+)	Acidic (pH 5.5)	10 mM	48	5.06
UGGC_04	MSK.23.78	Bb (ure+)	Neutral (pH 7)	Baseline	72	5.05
UGGC_04	MSK.23.78	Bb (ure+)	Neutral (pH 7)	2.5 mM	72	5.19
UGGC_04	MSK.23.78	Bb (ure+)	Neutral (pH 7)	5 mM	72	5.34
UGGC_04	MSK.23.78	Bb (ure+)	Neutral (pH 7)	7.5 mM	72	5.59
UGGC_04	MSK.23.78	Bb (ure+)	Neutral (pH 7)	10 mM	72	5.82
UGGC_04	MSK.23.78	Bb (ure+)	Acidic (pH 5.5)	Baseline	72	4.93
UGGC_04	MSK.23.78	Bb (ure+)	Acidic (pH 5.5)	2.5 mM	72	4.77
UGGC_04	MSK.23.78	Bb (ure+)	Acidic (pH 5.5)	5 mM	72	4.83
UGGC_04	MSK.23.78	Bb (ure+)	Acidic (pH 5.5)	7.5 mM	72	4.95
UGGC_04	MSK.23.78	Bb (ure+)	Acidic (pH 5.5)	10 mM	72	5.07
UGGC_05	MSK.23.78	Bb (ure+)	Neutral (pH 7)	Baseline	24	5.05
UGGC_05	MSK.23.78	Bb (ure+)	Neutral (pH 7)	2.5 mM	24	5.18
UGGC_05	MSK.23.78	Bb (ure+)	Neutral (pH 7)	5 mM	24	5.37
UGGC_05	MSK.23.78	Bb (ure+)	Neutral (pH 7)	7.5 mM	24	5.53
UGGC_05	MSK.23.78	Bb (ure+)	Neutral (pH 7)	10 mM	24	5.74
UGGC_05	MSK.23.78	Bb (ure+)	Acidic (pH 5.5)	Baseline	24	4.89
UGGC_05	MSK.23.78	Bb (ure+)	Acidic (pH 5.5)	2.5 mM	24	4.86
UGGC_05	MSK.23.78	Bb (ure+)	Acidic (pH 5.5)	5 mM	24	4.91
UGGC_05	MSK.23.78	Bb (ure+)	Acidic (pH 5.5)	7.5 mM	24	5.01
UGGC_05	MSK.23.78	Bb (ure+)	Acidic (pH 5.5)	10 mM	24	5.06
UGGC_05	MSK.23.78	Bb (ure+)	Neutral (pH 7)	Baseline	48	5.05
UGGC_05	MSK.23.78	Bb (ure+)	Neutral (pH 7)	2.5 mM	48	5.18
UGGC_05	MSK.23.78	Bb (ure+)	Neutral (pH 7)	5 mM	48	5.31
UGGC_05	MSK.23.78	Bb (ure+)	Neutral (pH 7)	7.5 mM	48	5.52
UGGC_05	MSK.23.78	Bb (ure+)	Neutral (pH 7)	10 mM	48	5.76
UGGC_05	MSK.23.78	Bb (ure+)	Acidic (pH 5.5)	Baseline	48	4.74
UGGC_05	MSK.23.78	Bb (ure+)	Acidic (pH 5.5)	2.5 mM	48	4.72
UGGC_05	MSK.23.78	Bb (ure+)	Acidic (pH 5.5)	5 mM	48	4.76
UGGC_05	MSK.23.78	Bb (ure+)	Acidic (pH 5.5)	7.5 mM	48	4.92
UGGC_05	MSK.23.78	Bb (ure+)	Acidic (pH 5.5)	10 mM	48	5.03
UGGC_05	MSK.23.78	Bb (ure+)	Neutral (pH 7)	Baseline	72	5.05
UGGC_05	MSK.23.78	Bb (ure+)	Neutral (pH 7)	2.5 mM	72	5.15
UGGC_05	MSK.23.78	Bb (ure+)	Neutral (pH 7)	5 mM	72	5.31
UGGC_05	MSK.23.78	Bb (ure+)	Neutral (pH 7)	7.5 mM	72	5.53
UGGC_05	MSK.23.78	Bb (ure+)	Neutral (pH 7)	10 mM	72	5.78
UGGC_05	MSK.23.78	Bb (ure+)	Acidic (pH 5.5)	Baseline	72	4.72
UGGC_05	MSK.23.78	Bb (ure+)	Acidic (pH 5.5)	2.5 mM	72	4.7
UGGC_05	MSK.23.78	Bb (ure+)	Acidic (pH 5.5)	5 mM	72	4.75
UGGC_05	MSK.23.78	Bb (ure+)	Acidic (pH 5.5)	7.5 mM	72	4.92
UGGC_05	MSK.23.78	Bb (ure+)	Acidic (pH 5.5)	10 mM	72	5.05
UGGC_06	MSK.23.78	Bb (ure+)	Neutral (pH 7)	Baseline	24	5.03
UGGC_06	MSK.23.78	Bb (ure+)	Neutral (pH 7)	2.5 mM	24	5.14
UGGC_06	MSK.23.78	Bb (ure+)	Neutral (pH 7)	5 mM	24	5.32
UGGC_06	MSK.23.78	Bb (ure+)	Neutral (pH 7)	7.5 mM	24	5.51
UGGC_06	MSK.23.78	Bb (ure+)	Neutral (pH 7)	10 mM	24	5.75
UGGC_06	MSK.23.78	Bb (ure+)	Acidic (pH 5.5)	Baseline	24	5.05
UGGC_06	MSK.23.78	Bb (ure+)	Acidic (pH 5.5)	2.5 mM	24	5.04
UGGC_06	MSK.23.78	Bb (ure+)	Acidic (pH 5.5)	5 mM	24	5.06
UGGC_06	MSK.23.78	Bb (ure+)	Acidic (pH 5.5)	7.5 mM	24	5.11
UGGC_06	MSK.23.78	Bb (ure+)	Acidic (pH 5.5)	10 mM	24	5.16
UGGC_06	MSK.23.78	Bb (ure+)	Neutral (pH 7)	Baseline	48	5.03
UGGC_06	MSK.23.78	Bb (ure+)	Neutral (pH 7)	2.5 mM	48	5.09
UGGC_06	MSK.23.78	Bb (ure+)	Neutral (pH 7)	5 mM	48	5.26
UGGC_06	MSK.23.78	Bb (ure+)	Neutral (pH 7)	7.5 mM	48	5.46
UGGC_06	MSK.23.78	Bb (ure+)	Neutral (pH 7)	10 mM	48	5.73
UGGC_06	MSK.23.78	Bb (ure+)	Acidic (pH 5.5)	Baseline	48	4.91
UGGC_06	MSK.23.78	Bb (ure+)	Acidic (pH 5.5)	2.5 mM	48	4.9
UGGC_06	MSK.23.78	Bb (ure+)	Acidic (pH 5.5)	5 mM	48	4.91
UGGC_06	MSK.23.78	Bb (ure+)	Acidic (pH 5.5)	7.5 mM	48	4.96
UGGC_06	MSK.23.78	Bb (ure+)	Acidic (pH 5.5)	10 mM	48	5.01
UGGC_06	MSK.23.78	Bb (ure+)	Neutral (pH 7)	Baseline	72	5.01
UGGC_06	MSK.23.78	Bb (ure+)	Neutral (pH 7)	2.5 mM	72	5.09
UGGC_06	MSK.23.78	Bb (ure+)	Neutral (pH 7)	5 mM	72	5.28
UGGC_06	MSK.23.78	Bb (ure+)	Neutral (pH 7)	7.5 mM	72	5.47
UGGC_06	MSK.23.78	Bb (ure+)	Neutral (pH 7)	10 mM	72	5.75
UGGC_06	MSK.23.78	Bb (ure+)	Acidic (pH 5.5)	Baseline	72	4.91
UGGC_06	MSK.23.78	Bb (ure+)	Acidic (pH 5.5)	2.5 mM	72	4.87
UGGC_06	MSK.23.78	Bb (ure+)	Acidic (pH 5.5)	5 mM	72	4.88
UGGC_06	MSK.23.78	Bb (ure+)	Acidic (pH 5.5)	7.5 mM	72	4.93
UGGC_06	MSK.23.78	Bb (ure+)	Acidic (pH 5.5)	10 mM	72	5.01

## Sheet: Figure 3B Stats
Data							Shapiro-Wilk						One-way ANOVA
															Dunnett
Panel	df	Type	start_pH	Isolate	Time	N	Baseline	2.5 mM	5 mM	7.5 mM	10 mM	20 mM	ANOVA	Brown-Forsythe	2.5 mM	5 mM	7.5 mM	10 mM	20 mM
3B	d3B_Ba_7_24	pH	Neutral (pH 7)	Ba (ure+)	24	Uneven	0.7689	0.1082	0.3211	0.1405	0.5014	0.0297	0.0001	0.368	0.1211	0.0001	0.0001	0.0001	0.0001
3B	d3B_Ba_7_48	pH	Neutral (pH 7)	Ba (ure+)	48	Uneven	0.4375	0.1494	0.3736	0.2068	0.3951	0.9394	0.0001	0.2496	0.4173	0.0022	0.0001	0.0001	0.0001
3B	d3B_Ba_7_72	pH	Neutral (pH 7)	Ba (ure+)	72	Uneven	0.6386	0.2157	0.488	0.2362	0.4156	0.0012	0.0001	0.4932	0.4561	0.003	0.0001	0.0001	0.0001
3B	d3B_Ba_5_24	pH	Acidic (pH 5.5)	Ba (ure+)	24	Uneven	0.0261	0.0324	0.0324	0.0012	0.0374	0.941	0.0003	0.8479	0.7164	0.8731	0.9994	0.9952	0.0005
3B	d3B_Ba_5_48	pH	Acidic (pH 5.5)	Ba (ure+)	48	Uneven	0.115	0.0324	0.1026	0.1481	0.029	0.5498	0.0001	0.0122	0.2031	0.5842	0.9902	0.102	0.0001
3B	d3B_Ba_5_72	pH	Acidic (pH 5.5)	Ba (ure+)	72	Uneven	0.4971	0.5401	0.2075	0.0895	0.0709	0.3476	0.0001	0.0003	0.2283	0.8683	0.8269	0.0402	0.0001
3B	d3B_Bb_7_24	pH	Neutral (pH 7)	Bb (ure+)	24	Uneven	0.1192	0.4061	0.6162	0.6063	0.6732	0.0522	0.0001	0.4396	0.2262	0.0011	0.0001	0.0001	0.0001
3B	d3B_Bb_7_48	pH	Neutral (pH 7)	Bb (ure+)	48	Uneven	0.0552	0.5298	0.2949	0.3866	0.4595	0.6946	0.0001	0.3459	0.2885	0.0008	0.0001	0.0001	0.0001
3B	d3B_Bb_7_72	pH	Neutral (pH 7)	Bb (ure+)	72	Uneven	0.314	0.5595	0.2201	0.4252	0.3592	0.0553	0.0001	0.0646	0.3025	0.0007	0.0001	0.0001	0.0001
3B	d3B_Bb_5_24	pH	Acidic (pH 5.5)	Bb (ure+)	24	Uneven	0.3031	0.1005	0.0246	0.0503	0.1175	0.0166	0.0001	0.5865	0.2547	0.9013	0.9797	0.349	0.0001
3B	d3B_Bb_5_48	pH	Acidic (pH 5.5)	Bb (ure+)	48	Uneven	0.584	0.217	0.2384	0.9854	0.8325	0.3018	0.0001	0.0001	0.7024	0.9999	0.2217	0.0063	0.0001
3B	d3B_Bb_5_72	pH	Acidic (pH 5.5)	Bb (ure+)	72	Uneven	0.1995	0.1372	0.2526	0.5303	0.6779	0.1974	0.0001	0.0001	0.7635	0.9999	0.2828	0.0099	0.0001
							Shapiro-Wilk test doesn't deal with identical values very well							Brown-Forsythe is detecting variability in 20 mM pH, no issue
							Our pH data is very consistent, sometimes identical

## Sheet: Figure 3C1 Data
experiment	msk_id	Isolate	start_pH	time	Urea	Treatment	CFU	logCFU	Condition
UIGC_00	MSK.15.19	Ba (ure+)	Neutral (pH 7)	24	10 mM	Control	1.86333e+09	9.27029	10 mM Control
UIGC_00	MSK.15.19	Ba (ure+)	Neutral (pH 7)	24	10 mM	DMSO	3980000000	9.59988	10 mM + DMSO
UIGC_00	MSK.15.19	Ba (ure+)	Neutral (pH 7)	24	10 mM	Flurofamide	3.47333e+08	8.54075	10 mM + Flurofamide
UIGC_00	MSK.15.19	Ba (ure+)	Neutral (pH 7)	24	Baseline	Control	30400000	7.48287	Control
UIGC_00	MSK.15.19	Ba (ure+)	Neutral (pH 7)	24	Baseline	DMSO	125675000	8.09925	Baseline + DMSO
UIGC_00	MSK.15.19	Ba (ure+)	Neutral (pH 7)	24	Baseline	Flurofamide	3.81333e+07	7.5813	Baseline + Flurofamide
UIGC_00	MSK.15.19	Ba (ure+)	Neutral (pH 7)	48	10 mM	Control	6290000000	9.79865	10 mM Control
UIGC_00	MSK.15.19	Ba (ure+)	Neutral (pH 7)	48	10 mM	DMSO	9600000000	9.98227	10 mM + DMSO
UIGC_00	MSK.15.19	Ba (ure+)	Neutral (pH 7)	48	10 mM	Flurofamide	490000	5.6902	10 mM + Flurofamide
UIGC_00	MSK.15.19	Ba (ure+)	Neutral (pH 7)	48	Baseline	Control	115000	5.0607	Control
UIGC_00	MSK.15.19	Ba (ure+)	Neutral (pH 7)	48	Baseline	DMSO	240000	5.38021	Baseline + DMSO
UIGC_00	MSK.15.19	Ba (ure+)	Neutral (pH 7)	48	Baseline	Flurofamide	230000	5.36173	Baseline + Flurofamide
UIGC_00	MSK.15.19	Ba (ure+)	Neutral (pH 7)	72	10 mM	Control	7500500000	9.87509	10 mM Control
UIGC_00	MSK.15.19	Ba (ure+)	Neutral (pH 7)	72	10 mM	DMSO	2.89667e+08	8.4619	10 mM + DMSO
UIGC_00	MSK.15.19	Ba (ure+)	Neutral (pH 7)	72	10 mM	Flurofamide	13200000	7.12057	10 mM + Flurofamide
UIGC_00	MSK.15.19	Ba (ure+)	Neutral (pH 7)	72	Baseline	Control	1000	3	Control
UIGC_00	MSK.15.19	Ba (ure+)	Neutral (pH 7)	72	Baseline	DMSO	1000	3	Baseline + DMSO
UIGC_00	MSK.15.19	Ba (ure+)	Neutral (pH 7)	72	Baseline	Flurofamide	1000	3	Baseline + Flurofamide
UIGC_01	MSK.15.19	Ba (ure+)	Neutral (pH 7)	24	10 mM	Control	400000000	8.60206	10 mM Control
UIGC_01	MSK.15.19	Ba (ure+)	Neutral (pH 7)	24	10 mM	DMSO	355000000	8.55023	10 mM + DMSO
UIGC_01	MSK.15.19	Ba (ure+)	Neutral (pH 7)	24	10 mM	Flurofamide	1.22333e+08	8.08754	10 mM + Flurofamide
UIGC_01	MSK.15.19	Ba (ure+)	Neutral (pH 7)	24	Baseline	Control	305000000	8.4843	Control
UIGC_01	MSK.15.19	Ba (ure+)	Neutral (pH 7)	24	Baseline	DMSO	305000000	8.4843	Baseline + DMSO
UIGC_01	MSK.15.19	Ba (ure+)	Neutral (pH 7)	24	Baseline	Flurofamide	205000000	8.31175	Baseline + Flurofamide
UIGC_01	MSK.15.19	Ba (ure+)	Neutral (pH 7)	48	10 mM	Control	136000000	8.13354	10 mM Control
UIGC_01	MSK.15.19	Ba (ure+)	Neutral (pH 7)	48	10 mM	DMSO	83000000	7.91908	10 mM + DMSO
UIGC_01	MSK.15.19	Ba (ure+)	Neutral (pH 7)	48	10 mM	Flurofamide	305000	5.4843	10 mM + Flurofamide
UIGC_01	MSK.15.19	Ba (ure+)	Neutral (pH 7)	48	Baseline	Control	746667	5.87313	Control
UIGC_01	MSK.15.19	Ba (ure+)	Neutral (pH 7)	48	Baseline	DMSO	715000	5.85431	Baseline + DMSO
UIGC_01	MSK.15.19	Ba (ure+)	Neutral (pH 7)	48	Baseline	Flurofamide	550000	5.74036	Baseline + Flurofamide
UIGC_01	MSK.15.19	Ba (ure+)	Neutral (pH 7)	72	10 mM	Control	7.73333e+07	7.88837	10 mM Control
UIGC_01	MSK.15.19	Ba (ure+)	Neutral (pH 7)	72	10 mM	DMSO	43500000	7.63849	10 mM + DMSO
UIGC_01	MSK.15.19	Ba (ure+)	Neutral (pH 7)	72	10 mM	Flurofamide	30000	4.47712	10 mM + Flurofamide
UIGC_01	MSK.15.19	Ba (ure+)	Neutral (pH 7)	72	Baseline	Control	10000	4	Control
UIGC_01	MSK.15.19	Ba (ure+)	Neutral (pH 7)	72	Baseline	DMSO	30000	4.47712	Baseline + DMSO
UIGC_01	MSK.15.19	Ba (ure+)	Neutral (pH 7)	72	Baseline	Flurofamide	20000	4.30103	Baseline + Flurofamide
UIGC_02	MSK.15.19	Ba (ure+)	Neutral (pH 7)	24	10 mM	Control	19900000000	10.2989	10 mM Control
UIGC_02	MSK.15.19	Ba (ure+)	Neutral (pH 7)	24	10 mM	DMSO	6740000000	9.82866	10 mM + DMSO
UIGC_02	MSK.15.19	Ba (ure+)	Neutral (pH 7)	24	10 mM	Flurofamide	2.71667e+06	6.43404	10 mM + Flurofamide
UIGC_02	MSK.15.19	Ba (ure+)	Neutral (pH 7)	24	Baseline	Control	1.27333e+06	6.10494	Control
UIGC_02	MSK.15.19	Ba (ure+)	Neutral (pH 7)	24	Baseline	DMSO	540000	5.73239	Baseline + DMSO
UIGC_02	MSK.15.19	Ba (ure+)	Neutral (pH 7)	24	Baseline	Flurofamide	260000	5.41497	Baseline + Flurofamide
UIGC_02	MSK.15.19	Ba (ure+)	Neutral (pH 7)	48	10 mM	Control	293000000	8.46687	10 mM Control
UIGC_02	MSK.15.19	Ba (ure+)	Neutral (pH 7)	48	10 mM	DMSO	5.22667e+08	8.71822	10 mM + DMSO
UIGC_02	MSK.15.19	Ba (ure+)	Neutral (pH 7)	48	10 mM	Flurofamide	80000	4.90309	10 mM + Flurofamide
UIGC_02	MSK.15.19	Ba (ure+)	Neutral (pH 7)	48	Baseline	Control	30000	4.47712	Control
UIGC_02	MSK.15.19	Ba (ure+)	Neutral (pH 7)	48	Baseline	DMSO	20000	4.30103	Baseline + DMSO
UIGC_02	MSK.15.19	Ba (ure+)	Neutral (pH 7)	48	Baseline	Flurofamide	10000	4	Baseline + Flurofamide
UIGC_02	MSK.15.19	Ba (ure+)	Neutral (pH 7)	72	10 mM	Control	1.93667e+08	8.28705	10 mM Control
UIGC_02	MSK.15.19	Ba (ure+)	Neutral (pH 7)	72	10 mM	DMSO	153000000	8.18469	10 mM + DMSO
UIGC_02	MSK.15.19	Ba (ure+)	Neutral (pH 7)	72	10 mM	Flurofamide	80000	4.90309	10 mM + Flurofamide
UIGC_02	MSK.15.19	Ba (ure+)	Neutral (pH 7)	72	Baseline	Control	30000	4.47712	Control
UIGC_02	MSK.15.19	Ba (ure+)	Neutral (pH 7)	72	Baseline	DMSO	10000	4	Baseline + DMSO
UIGC_02	MSK.15.19	Ba (ure+)	Neutral (pH 7)	72	Baseline	Flurofamide	20000	4.30103	Baseline + Flurofamide
UIGC_03	MSK.15.19	Ba (ure+)	Neutral (pH 7)	24	10 mM	Control	2.66333e+09	9.42543	10 mM Control
UIGC_03	MSK.15.19	Ba (ure+)	Neutral (pH 7)	24	10 mM	DMSO	4650000000	9.66745	10 mM + DMSO
UIGC_03	MSK.15.19	Ba (ure+)	Neutral (pH 7)	24	10 mM	Flurofamide	23500000	7.37107	10 mM + Flurofamide
UIGC_03	MSK.15.19	Ba (ure+)	Neutral (pH 7)	24	Baseline	Control	8150000	6.91116	Control
UIGC_03	MSK.15.19	Ba (ure+)	Neutral (pH 7)	24	Baseline	DMSO	1.41333e+07	7.15024	Baseline + DMSO
UIGC_03	MSK.15.19	Ba (ure+)	Neutral (pH 7)	24	Baseline	Flurofamide	5250000	6.72016	Baseline + Flurofamide
UIGC_03	MSK.15.19	Ba (ure+)	Neutral (pH 7)	48	10 mM	Control	1.23667e+08	8.09225	10 mM Control
UIGC_03	MSK.15.19	Ba (ure+)	Neutral (pH 7)	48	10 mM	DMSO	210000000	8.32222	10 mM + DMSO
UIGC_03	MSK.15.19	Ba (ure+)	Neutral (pH 7)	48	10 mM	Flurofamide	190000	5.27875	10 mM + Flurofamide
UIGC_03	MSK.15.19	Ba (ure+)	Neutral (pH 7)	48	Baseline	Control	70000	4.8451	Control
UIGC_03	MSK.15.19	Ba (ure+)	Neutral (pH 7)	48	Baseline	DMSO	50000	4.69897	Baseline + DMSO
UIGC_03	MSK.15.19	Ba (ure+)	Neutral (pH 7)	48	Baseline	Flurofamide	80000	4.90309	Baseline + Flurofamide
UIGC_03	MSK.15.19	Ba (ure+)	Neutral (pH 7)	72	10 mM	Control	3.87667e+08	8.58846	10 mM Control
UIGC_03	MSK.15.19	Ba (ure+)	Neutral (pH 7)	72	10 mM	DMSO	257000000	8.40993	10 mM + DMSO
UIGC_03	MSK.15.19	Ba (ure+)	Neutral (pH 7)	72	10 mM	Flurofamide	615000	5.78888	10 mM + Flurofamide
UIGC_03	MSK.15.19	Ba (ure+)	Neutral (pH 7)	72	Baseline	Control	10000	4	Control
UIGC_03	MSK.15.19	Ba (ure+)	Neutral (pH 7)	72	Baseline	DMSO	20000	4.30103	Baseline + DMSO
UIGC_03	MSK.15.19	Ba (ure+)	Neutral (pH 7)	72	Baseline	Flurofamide	30000	4.47712	Baseline + Flurofamide

## Sheet: Figure 3C1 Stats
Data							Shapiro-Wilk			One-way ANOVA
										ANOVA	Brown-Forsythe	Dunnet
Panel	df	Type	start_pH	Isolate	Time	N	Baseline	DMSO	Fluorofamide			DMSO	Flurorofamide
3C1	d3C1_24_base	CFU	Neutral (pH 7)	Ba (ure+)	24	4	0.9891	0.6085	0.8999	0.9066	0.8756	0.9843	0.9407
3C1	d3C1_24_urea	CFU	Neutral (pH 7)	Ba (ure+)	24	4	0.852	0.0693	0.835	0.0111	0.549	0.9996	0.0145
3C1	d3C1_48_base	CFU	Neutral (pH 7)	Ba (ure+)	48	4	0.6918	0.8316	0.7719	0.9896	0.7978	0.9999	0.9876
3C1	d3C1_48_urea	CFU	Neutral (pH 7)	Ba (ure+)	48	4	0.0743	0.5394	0.8924	0.0001	0.6113	0.9649	0.0002
3C1	d3C1_72_base	CFU	Neutral (pH 7)	Ba (ure+)	72	4	0.3784	0.2934	0.026	0.949	0.9737	0.9809	0.9268
3C1	d3C1_72_urea	CFU	Neutral (pH 7)	Ba (ure+)	72	4	0.4522	0.2452	0.672	0.0014	0.2989	0.6554	0.0013

## Sheet: Figure 3C2 Data
experiment	msk_id	Isolate	start_pH	time	Urea	Treatment	pH	Condition
UIGC_04	MSK.15.19	Ba (ure+)	Neutral (pH 7)	24	Baseline	Control	5.05	Control
UIGC_04	MSK.15.19	Ba (ure+)	Neutral (pH 7)	24	Baseline	DMSO	5.03	Baseline + DMSO
UIGC_04	MSK.15.19	Ba (ure+)	Neutral (pH 7)	24	Baseline	Flurofamide	5.03	Baseline + Flurofamide
UIGC_04	MSK.15.19	Ba (ure+)	Neutral (pH 7)	24	10 mM	Control	5.37	10 mM Control
UIGC_04	MSK.15.19	Ba (ure+)	Neutral (pH 7)	24	10 mM	DMSO	5.32	10 mM + DMSO
UIGC_04	MSK.15.19	Ba (ure+)	Neutral (pH 7)	24	10 mM	Flurofamide	5.08	10 mM + Flurofamide
UIGC_04	MSK.15.19	Ba (ure+)	Neutral (pH 7)	48	Baseline	Control	5.06	Control
UIGC_04	MSK.15.19	Ba (ure+)	Neutral (pH 7)	48	Baseline	DMSO	5.04	Baseline + DMSO
UIGC_04	MSK.15.19	Ba (ure+)	Neutral (pH 7)	48	Baseline	Flurofamide	5.04	Baseline + Flurofamide
UIGC_04	MSK.15.19	Ba (ure+)	Neutral (pH 7)	48	10 mM	Control	5.34	10 mM Control
UIGC_04	MSK.15.19	Ba (ure+)	Neutral (pH 7)	48	10 mM	DMSO	5.3	10 mM + DMSO
UIGC_04	MSK.15.19	Ba (ure+)	Neutral (pH 7)	48	10 mM	Flurofamide	5.12	10 mM + Flurofamide
UIGC_04	MSK.15.19	Ba (ure+)	Neutral (pH 7)	72	Baseline	Control	5.06	Control
UIGC_04	MSK.15.19	Ba (ure+)	Neutral (pH 7)	72	Baseline	DMSO	5.05	Baseline + DMSO
UIGC_04	MSK.15.19	Ba (ure+)	Neutral (pH 7)	72	Baseline	Flurofamide	5.05	Baseline + Flurofamide
UIGC_04	MSK.15.19	Ba (ure+)	Neutral (pH 7)	72	10 mM	Control	5.37	10 mM Control
UIGC_04	MSK.15.19	Ba (ure+)	Neutral (pH 7)	72	10 mM	DMSO	5.31	10 mM + DMSO
UIGC_04	MSK.15.19	Ba (ure+)	Neutral (pH 7)	72	10 mM	Flurofamide	5.17	10 mM + Flurofamide
UIGC_05	MSK.15.19	Ba (ure+)	Neutral (pH 7)	24	Baseline	Control	5.13	Control
UIGC_05	MSK.15.19	Ba (ure+)	Neutral (pH 7)	24	Baseline	DMSO	5.13	Baseline + DMSO
UIGC_05	MSK.15.19	Ba (ure+)	Neutral (pH 7)	24	Baseline	Flurofamide	5.12	Baseline + Flurofamide
UIGC_05	MSK.15.19	Ba (ure+)	Neutral (pH 7)	24	10 mM	Control	6.1	10 mM Control
UIGC_05	MSK.15.19	Ba (ure+)	Neutral (pH 7)	24	10 mM	DMSO	6.05	10 mM + DMSO
UIGC_05	MSK.15.19	Ba (ure+)	Neutral (pH 7)	24	10 mM	Flurofamide	5.16	10 mM + Flurofamide
UIGC_05	MSK.15.19	Ba (ure+)	Neutral (pH 7)	48	Baseline	Control	5.15	Control
UIGC_05	MSK.15.19	Ba (ure+)	Neutral (pH 7)	48	Baseline	DMSO	5.15	Baseline + DMSO
UIGC_05	MSK.15.19	Ba (ure+)	Neutral (pH 7)	48	Baseline	Flurofamide	5.13	Baseline + Flurofamide
UIGC_05	MSK.15.19	Ba (ure+)	Neutral (pH 7)	48	10 mM	Control	6.14	10 mM Control
UIGC_05	MSK.15.19	Ba (ure+)	Neutral (pH 7)	48	10 mM	DMSO	6.07	10 mM + DMSO
UIGC_05	MSK.15.19	Ba (ure+)	Neutral (pH 7)	48	10 mM	Flurofamide	5.21	10 mM + Flurofamide
UIGC_05	MSK.15.19	Ba (ure+)	Neutral (pH 7)	72	Baseline	Control	5.16	Control
UIGC_05	MSK.15.19	Ba (ure+)	Neutral (pH 7)	72	Baseline	DMSO	5.15	Baseline + DMSO
UIGC_05	MSK.15.19	Ba (ure+)	Neutral (pH 7)	72	Baseline	Flurofamide	5.15	Baseline + Flurofamide
UIGC_05	MSK.15.19	Ba (ure+)	Neutral (pH 7)	72	10 mM	Control	6.2	10 mM Control
UIGC_05	MSK.15.19	Ba (ure+)	Neutral (pH 7)	72	10 mM	DMSO	6.09	10 mM + DMSO
UIGC_05	MSK.15.19	Ba (ure+)	Neutral (pH 7)	72	10 mM	Flurofamide	5.24	10 mM + Flurofamide
UIGC_00	MSK.15.19	Ba (ure+)	Neutral (pH 7)	24	Baseline	Control	5.05	Control
UIGC_00	MSK.15.19	Ba (ure+)	Neutral (pH 7)	24	Baseline	DMSO	5.04	Baseline + DMSO
UIGC_00	MSK.15.19	Ba (ure+)	Neutral (pH 7)	24	Baseline	Flurofamide	5.03	Baseline + Flurofamide
UIGC_00	MSK.15.19	Ba (ure+)	Neutral (pH 7)	24	10 mM	Control	5.84	10 mM Control
UIGC_00	MSK.15.19	Ba (ure+)	Neutral (pH 7)	24	10 mM	DMSO	5.9	10 mM + DMSO
UIGC_00	MSK.15.19	Ba (ure+)	Neutral (pH 7)	24	10 mM	Flurofamide	5.07	10 mM + Flurofamide
UIGC_00	MSK.15.19	Ba (ure+)	Neutral (pH 7)	48	Baseline	Control	5.02	Control
UIGC_00	MSK.15.19	Ba (ure+)	Neutral (pH 7)	48	Baseline	DMSO	5.01	Baseline + DMSO
UIGC_00	MSK.15.19	Ba (ure+)	Neutral (pH 7)	48	Baseline	Flurofamide	5.01	Baseline + Flurofamide
UIGC_00	MSK.15.19	Ba (ure+)	Neutral (pH 7)	48	10 mM	Control	5.76	10 mM Control
UIGC_00	MSK.15.19	Ba (ure+)	Neutral (pH 7)	48	10 mM	DMSO	5.78	10 mM + DMSO
UIGC_00	MSK.15.19	Ba (ure+)	Neutral (pH 7)	48	10 mM	Flurofamide	5.07	10 mM + Flurofamide
UIGC_00	MSK.15.19	Ba (ure+)	Neutral (pH 7)	72	Baseline	Control	5.02	Control
UIGC_00	MSK.15.19	Ba (ure+)	Neutral (pH 7)	72	Baseline	DMSO	5.01	Baseline + DMSO
UIGC_00	MSK.15.19	Ba (ure+)	Neutral (pH 7)	72	Baseline	Flurofamide	5.01	Baseline + Flurofamide
UIGC_00	MSK.15.19	Ba (ure+)	Neutral (pH 7)	72	10 mM	Control	5.74	10 mM Control
UIGC_00	MSK.15.19	Ba (ure+)	Neutral (pH 7)	72	10 mM	DMSO	5.77	10 mM + DMSO
UIGC_00	MSK.15.19	Ba (ure+)	Neutral (pH 7)	72	10 mM	Flurofamide	5.1	10 mM + Flurofamide
UIGC_01	MSK.15.19	Ba (ure+)	Neutral (pH 7)	24	Baseline	Control	5.05	Control
UIGC_01	MSK.15.19	Ba (ure+)	Neutral (pH 7)	24	Baseline	DMSO	5.04	Baseline + DMSO
UIGC_01	MSK.15.19	Ba (ure+)	Neutral (pH 7)	24	Baseline	Flurofamide	5.04	Baseline + Flurofamide
UIGC_01	MSK.15.19	Ba (ure+)	Neutral (pH 7)	24	10 mM	Control	6	10 mM Control
UIGC_01	MSK.15.19	Ba (ure+)	Neutral (pH 7)	24	10 mM	DMSO	6.04	10 mM + DMSO
UIGC_01	MSK.15.19	Ba (ure+)	Neutral (pH 7)	24	10 mM	Flurofamide	5.06	10 mM + Flurofamide
UIGC_01	MSK.15.19	Ba (ure+)	Neutral (pH 7)	48	Baseline	Control	5.05	Control
UIGC_01	MSK.15.19	Ba (ure+)	Neutral (pH 7)	48	Baseline	DMSO	5.03	Baseline + DMSO
UIGC_01	MSK.15.19	Ba (ure+)	Neutral (pH 7)	48	Baseline	Flurofamide	5.02	Baseline + Flurofamide
UIGC_01	MSK.15.19	Ba (ure+)	Neutral (pH 7)	48	10 mM	Control	5.95	10 mM Control
UIGC_01	MSK.15.19	Ba (ure+)	Neutral (pH 7)	48	10 mM	DMSO	5.98	10 mM + DMSO
UIGC_01	MSK.15.19	Ba (ure+)	Neutral (pH 7)	48	10 mM	Flurofamide	5.08	10 mM + Flurofamide
UIGC_01	MSK.15.19	Ba (ure+)	Neutral (pH 7)	72	Baseline	Control	5.04	Control
UIGC_01	MSK.15.19	Ba (ure+)	Neutral (pH 7)	72	Baseline	DMSO	5.03	Baseline + DMSO
UIGC_01	MSK.15.19	Ba (ure+)	Neutral (pH 7)	72	Baseline	Flurofamide	5.03	Baseline + Flurofamide
UIGC_01	MSK.15.19	Ba (ure+)	Neutral (pH 7)	72	10 mM	Control	5.94	10 mM Control
UIGC_01	MSK.15.19	Ba (ure+)	Neutral (pH 7)	72	10 mM	DMSO	5.97	10 mM + DMSO
UIGC_01	MSK.15.19	Ba (ure+)	Neutral (pH 7)	72	10 mM	Flurofamide	5.1	10 mM + Flurofamide
UIGC_02	MSK.15.19	Ba (ure+)	Neutral (pH 7)	24	Baseline	Control	5.05	Control
UIGC_02	MSK.15.19	Ba (ure+)	Neutral (pH 7)	24	Baseline	DMSO	5.05	Baseline + DMSO
UIGC_02	MSK.15.19	Ba (ure+)	Neutral (pH 7)	24	Baseline	Flurofamide	5.04	Baseline + Flurofamide
UIGC_02	MSK.15.19	Ba (ure+)	Neutral (pH 7)	24	10 mM	Control	5.88	10 mM Control
UIGC_02	MSK.15.19	Ba (ure+)	Neutral (pH 7)	24	10 mM	DMSO	5.9	10 mM + DMSO
UIGC_02	MSK.15.19	Ba (ure+)	Neutral (pH 7)	24	10 mM	Flurofamide	5.07	10 mM + Flurofamide
UIGC_02	MSK.15.19	Ba (ure+)	Neutral (pH 7)	48	Baseline	Control	5.05	Control
UIGC_02	MSK.15.19	Ba (ure+)	Neutral (pH 7)	48	Baseline	DMSO	5.05	Baseline + DMSO
UIGC_02	MSK.15.19	Ba (ure+)	Neutral (pH 7)	48	Baseline	Flurofamide	5.05	Baseline + Flurofamide
UIGC_02	MSK.15.19	Ba (ure+)	Neutral (pH 7)	48	10 mM	Control	5.84	10 mM Control
UIGC_02	MSK.15.19	Ba (ure+)	Neutral (pH 7)	48	10 mM	DMSO	5.85	10 mM + DMSO
UIGC_02	MSK.15.19	Ba (ure+)	Neutral (pH 7)	48	10 mM	Flurofamide	5.1	10 mM + Flurofamide
UIGC_02	MSK.15.19	Ba (ure+)	Neutral (pH 7)	72	Baseline	Control	5.05	Control
UIGC_02	MSK.15.19	Ba (ure+)	Neutral (pH 7)	72	Baseline	DMSO	5.05	Baseline + DMSO
UIGC_02	MSK.15.19	Ba (ure+)	Neutral (pH 7)	72	Baseline	Flurofamide	5.04	Baseline + Flurofamide
UIGC_02	MSK.15.19	Ba (ure+)	Neutral (pH 7)	72	10 mM	Control	5.8	10 mM Control
UIGC_02	MSK.15.19	Ba (ure+)	Neutral (pH 7)	72	10 mM	DMSO	5.82	10 mM + DMSO
UIGC_02	MSK.15.19	Ba (ure+)	Neutral (pH 7)	72	10 mM	Flurofamide	5.13	10 mM + Flurofamide
UIGC_03	MSK.15.19	Ba (ure+)	Neutral (pH 7)	24	Baseline	Control	5.05	Control
UIGC_03	MSK.15.19	Ba (ure+)	Neutral (pH 7)	24	Baseline	DMSO	5.04	Baseline + DMSO
UIGC_03	MSK.15.19	Ba (ure+)	Neutral (pH 7)	24	Baseline	Flurofamide	5.03	Baseline + Flurofamide
UIGC_03	MSK.15.19	Ba (ure+)	Neutral (pH 7)	24	10 mM	Control	5.81	10 mM Control
UIGC_03	MSK.15.19	Ba (ure+)	Neutral (pH 7)	24	10 mM	DMSO	5.85	10 mM + DMSO
UIGC_03	MSK.15.19	Ba (ure+)	Neutral (pH 7)	24	10 mM	Flurofamide	5.08	10 mM + Flurofamide
UIGC_03	MSK.15.19	Ba (ure+)	Neutral (pH 7)	48	Baseline	Control	5.04	Control
UIGC_03	MSK.15.19	Ba (ure+)	Neutral (pH 7)	48	Baseline	DMSO	5.04	Baseline + DMSO
UIGC_03	MSK.15.19	Ba (ure+)	Neutral (pH 7)	48	Baseline	Flurofamide	5.04	Baseline + Flurofamide
UIGC_03	MSK.15.19	Ba (ure+)	Neutral (pH 7)	48	10 mM	Control	5.77	10 mM Control
UIGC_03	MSK.15.19	Ba (ure+)	Neutral (pH 7)	48	10 mM	DMSO	5.81	10 mM + DMSO
UIGC_03	MSK.15.19	Ba (ure+)	Neutral (pH 7)	48	10 mM	Flurofamide	5.1	10 mM + Flurofamide
UIGC_03	MSK.15.19	Ba (ure+)	Neutral (pH 7)	72	Baseline	Control	5.05	Control
UIGC_03	MSK.15.19	Ba (ure+)	Neutral (pH 7)	72	Baseline	DMSO	5.04	Baseline + DMSO
UIGC_03	MSK.15.19	Ba (ure+)	Neutral (pH 7)	72	Baseline	Flurofamide	5.04	Baseline + Flurofamide
UIGC_03	MSK.15.19	Ba (ure+)	Neutral (pH 7)	72	10 mM	Control	5.77	10 mM Control
UIGC_03	MSK.15.19	Ba (ure+)	Neutral (pH 7)	72	10 mM	DMSO	5.8	10 mM + DMSO
UIGC_03	MSK.15.19	Ba (ure+)	Neutral (pH 7)	72	10 mM	Flurofamide	5.13	10 mM + Flurofamide

## Sheet: Figure 3C2 Stats
Data							Shapiro-Wilk			One-way ANOVA
										ANOVA	Brown-Forsythe	Dunnet
Panel	df	Type	start_pH	Isolate	Time	N	Baseline	DMSO	Fluorofamide			DMSO	Flurorofamide
3C2	d3C2_24_base	pH	Neutral (pH 7)	Ba (ure+)	24	4	0.0001	0.0017	0.0005	0.7642	0.9568	0.886	0.687
3C2	d3C2_24_urea	pH	Neutral (pH 7)	Ba (ure+)	24	4	0.2487	0.0224	0.0044	0.0001	0.286	0.9952	0.0001
3C2	d3C2_48_base	pH	Neutral (pH 7)	Ba (ure+)	48	4	0.0337	0.0217	0.0669	0.8794	0.9962	0.9306	0.8347
3C2	d3C2_48_urea	pH	Neutral (pH 7)	Ba (ure+)	48	4	0.587	0.1857	0.0652	0.0001	0.2244	0.9999	0.0001
3C2	d3C2_72_base	pH	Neutral (pH 7)	Ba (ure+)	72	4	0.0217	0.0381	0.0217	0.9315	0.9968	0.9392	0.9141
3C2	d3C2_72_urea	pH	Neutral (pH 7)	Ba (ure+)	72	4	0.7516	0.2866	0.1572	0.0001	0.2598	0.9955	0.0002
				Shapiro-Wilk test doesn't deal with identical values very well
				Our pH data is very consistent, sometimes identical

## Sheet: Figure S2A1 Data
experiment	msk_id	Isolate	start_pH	time	Urea	CFU	logCFU
GC_002	MSK.20.66	Bc (ure-)	Acidic (pH 5.5)	24	20 mM	1000	3
GC_002	MSK.20.66	Bc (ure-)	Acidic (pH 5.5)	24	Baseline	1000	3
GC_002	MSK.20.66	Bc (ure-)	Acidic (pH 5.5)	48	Baseline	40000	4.60206
GC_002	MSK.20.66	Bc (ure-)	Acidic (pH 5.5)	72	20 mM	1000	3
GC_002	MSK.20.66	Bc (ure-)	Acidic (pH 5.5)	72	Baseline	1000	3
GC_002	MSK.20.66	Bc (ure-)	Neutral (pH 7)	24	20 mM	1000	3
GC_002	MSK.20.66	Bc (ure-)	Neutral (pH 7)	24	Baseline	1000	3
GC_002	MSK.20.66	Bc (ure-)	Neutral (pH 7)	48	Baseline	4750000	6.67669
GC_002	MSK.20.66	Bc (ure-)	Neutral (pH 7)	72	20 mM	1.94667e+06	6.28929
GC_002	MSK.20.66	Bc (ure-)	Neutral (pH 7)	72	Baseline	4.16667e+06	6.61979
BU_005	MSK.20.66	Bc (ure-)	Neutral (pH 7)	24	Baseline	4950000	6.69461
GC_003	MSK.20.66	Bc (ure-)	Acidic (pH 5.5)	24	20 mM	18100000000	10.2577
GC_003	MSK.20.66	Bc (ure-)	Acidic (pH 5.5)	24	Baseline	8875000000	9.94817
GC_003	MSK.20.66	Bc (ure-)	Acidic (pH 5.5)	48	20 mM	3750000	6.57403
GC_003	MSK.20.66	Bc (ure-)	Acidic (pH 5.5)	48	Baseline	8.46667e+06	6.92771
GC_003	MSK.20.66	Bc (ure-)	Acidic (pH 5.5)	72	20 mM	1000	3
GC_003	MSK.20.66	Bc (ure-)	Acidic (pH 5.5)	72	Baseline	30000	4.47712
GC_003	MSK.20.66	Bc (ure-)	Neutral (pH 7)	24	20 mM	39350000000	10.5949
GC_003	MSK.20.66	Bc (ure-)	Neutral (pH 7)	24	Baseline	29600000000	10.4713
GC_003	MSK.20.66	Bc (ure-)	Neutral (pH 7)	48	20 mM	2.90333e+07	7.4629
GC_003	MSK.20.66	Bc (ure-)	Neutral (pH 7)	48	Baseline	22000000	7.34242
GC_003	MSK.20.66	Bc (ure-)	Neutral (pH 7)	72	20 mM	6900000	6.83885
GC_003	MSK.20.66	Bc (ure-)	Neutral (pH 7)	72	Baseline	1650000	6.21748
GC_004	MSK.20.66	Bc (ure-)	Acidic (pH 5.5)	24	20 mM	6475000000	9.81124
GC_004	MSK.20.66	Bc (ure-)	Acidic (pH 5.5)	24	Baseline	11994000000	10.079
GC_004	MSK.20.66	Bc (ure-)	Acidic (pH 5.5)	48	20 mM	1000	3
GC_004	MSK.20.66	Bc (ure-)	Acidic (pH 5.5)	48	Baseline	1000	3
GC_004	MSK.20.66	Bc (ure-)	Acidic (pH 5.5)	72	20 mM	1000	3
GC_004	MSK.20.66	Bc (ure-)	Acidic (pH 5.5)	72	Baseline	1000	3
GC_004	MSK.20.66	Bc (ure-)	Neutral (pH 7)	24	20 mM	3369000000	9.5275
GC_004	MSK.20.66	Bc (ure-)	Neutral (pH 7)	24	Baseline	5.54333e+08	8.74377
GC_004	MSK.20.66	Bc (ure-)	Neutral (pH 7)	48	20 mM	2.19333e+07	7.3411
GC_004	MSK.20.66	Bc (ure-)	Neutral (pH 7)	48	Baseline	22500000	7.35218
GC_004	MSK.20.66	Bc (ure-)	Neutral (pH 7)	72	20 mM	2.13333e+07	7.32906
GC_004	MSK.20.66	Bc (ure-)	Neutral (pH 7)	72	Baseline	2.29667e+07	7.3611
GCBU_01	MSK.20.66	Bc (ure-)	Acidic (pH 5.5)	24	20 mM	191500000	8.28217
GCBU_01	MSK.20.66	Bc (ure-)	Acidic (pH 5.5)	24	Baseline	261500000	8.41747
GCBU_01	MSK.20.66	Bc (ure-)	Acidic (pH 5.5)	48	20 mM	10000	4
GCBU_01	MSK.20.66	Bc (ure-)	Acidic (pH 5.5)	48	Baseline	1000	3
GCBU_01	MSK.20.66	Bc (ure-)	Acidic (pH 5.5)	72	20 mM	10000	4
GCBU_01	MSK.20.66	Bc (ure-)	Acidic (pH 5.5)	72	Baseline	1000	3
GCBU_01	MSK.20.66	Bc (ure-)	Neutral (pH 7)	24	20 mM	5320000000	9.72591
GCBU_01	MSK.20.66	Bc (ure-)	Neutral (pH 7)	24	Baseline	8260000000	9.91698
GCBU_01	MSK.20.66	Bc (ure-)	Neutral (pH 7)	48	20 mM	251000000	8.39967
GCBU_01	MSK.20.66	Bc (ure-)	Neutral (pH 7)	48	Baseline	78000000	7.89209
GCBU_01	MSK.20.66	Bc (ure-)	Neutral (pH 7)	72	20 mM	34200000	7.53403
GCBU_01	MSK.20.66	Bc (ure-)	Neutral (pH 7)	72	Baseline	3.23333e+07	7.50965
GCBU_02	MSK.20.66	Bc (ure-)	Acidic (pH 5.5)	24	20 mM	2.11667e+07	7.32565
GCBU_02	MSK.20.66	Bc (ure-)	Acidic (pH 5.5)	24	Baseline	2.39667e+07	7.37961
GCBU_02	MSK.20.66	Bc (ure-)	Acidic (pH 5.5)	48	20 mM	260000	5.41497
GCBU_02	MSK.20.66	Bc (ure-)	Acidic (pH 5.5)	48	Baseline	110000	5.04139
GCBU_02	MSK.20.66	Bc (ure-)	Acidic (pH 5.5)	72	20 mM	20000	4.30103
GCBU_02	MSK.20.66	Bc (ure-)	Acidic (pH 5.5)	72	Baseline	1000	3
GCBU_02	MSK.20.66	Bc (ure-)	Neutral (pH 7)	24	20 mM	7.71333e+09	9.88724
GCBU_02	MSK.20.66	Bc (ure-)	Neutral (pH 7)	24	Baseline	5.45667e+09	9.73693
GCBU_02	MSK.20.66	Bc (ure-)	Neutral (pH 7)	48	20 mM	2.10333e+08	8.32291
GCBU_02	MSK.20.66	Bc (ure-)	Neutral (pH 7)	48	Baseline	3.20333e+08	8.5056
GCBU_02	MSK.20.66	Bc (ure-)	Neutral (pH 7)	72	20 mM	6650000	6.82282
GCBU_02	MSK.20.66	Bc (ure-)	Neutral (pH 7)	72	Baseline	1.42667e+07	7.15432

## Sheet: Figure S2A1 Stats
Data							Shapiro-Wilk		Unpaired t test
Panel	df	Type	start_pH	Isolate	Time	N	Baseline	20 mM	F test	Unpaired t test
S2A1	dS2A1_7_24	CFU	Neutral (pH 7)	Bc (ure-)	24	Uneven	0.1298	0.005	0.813	0.8064
S2A1	dS2A1_7_48	CFU	Neutral (pH 7)	Bc (ure-)	48	Uneven	0.8717	0.1307	0.7651	0.4654
S2A1	dS2A1_7_72	CFU	Neutral (pH 7)	Bc (ure-)	72	6	0.548	0.7369	0.846	0.977
S2A1	dS2A1_5_24	CFU	Acidic (pH 5.5)	Bc (ure-)	24	5	0.1912	0.2936	0.9964	0.9875
S2A1	dS2A1_5_48	CFU	Acidic (pH 5.5)	Bc (ure-)	48	Uneven	0.4116	0.901	0.9861	0.8351
S2A1	dS2A1_5_72	CFU	Acidic (pH 5.5)	Bc (ure-)	72	5	0.0001	0.029	0.9504	0.699
						Failed for repeated value/ single dead culture

[truncated: 42 more sheets: Figure S2A2 Data, Figure S2A2 Stats, Figure S2B1 Data, Figure S2B1 Stats, Figure S2B2 Data, Figure S2B2 Stats, Figure S2C1 Data, Figure S2C1 Stats, Figure S2C2 Data, Figure S2C2 Stats, Figure 4A Data, Figure 4A Stats, Figure 4B Data, Figure 4B Stats, Figure 5A Data, Figure 5A Stats, Figure 5B Data, Figure 5B Stats, Figure 5C Data, Figure 5C Stats …]
